# Supplementary material for: Executable models of immune signaling pathways in HIV-associated atherosclerosis
Source: NPJ Syst Biol Appl. 2022 Sep 21;8:35. doi: 10.1038/s41540-022-00246-5 (PMC9492768; doi:10.1038/s41540-022-00246-5)
Supplement: Supplementary file 2 — Supplementary Table 1 [file 41540_2022_246_MOESM2_ESM.xlsx]

## Sheet: supplementary_table_1
p_val	avg_logFC	pct.1	pct.2	p_val_adj	cluster	gene	ClusterName
0	2.2738	1	0.463	0	0	IGKC	B cells naive - 1
0	1.65562	0.998	0.477	0	0	HLA-DRA	B cells naive - 1
0	1.633	1	0.891	0	0	CD74	B cells naive - 1
0	1.627	0.809	0.126	0	0	IGHD	B cells naive - 1
0	1.61908	0.808	0.139	0	0	TCL1A	B cells naive - 1
0	1.60931	0.879	0.234	0	0	IGHM	B cells naive - 1
0	1.5487	0.892	0.193	0	0	MS4A1	B cells naive - 1
0	1.50946	0.899	0.213	0	0	CD79A	B cells naive - 1
0	1.49229	0.895	0.249	0	0	CD79B	B cells naive - 1
0	1.40811	0.971	0.437	0	0	HLA-DRB1	B cells naive - 1
0	1.39862	0.902	0.258	0	0	HLA-DQB1	B cells naive - 1
0	1.3016	0.743	0.163	0	0	HLA-DQA1	B cells naive - 1
0	1.29965	0.963	0.445	0	0	HLA-DPA1	B cells naive - 1
0	1.2932	0.673	0.099	0	0	MEF2C	B cells naive - 1
0	1.29027	0.681	0.119	0	0	LINC00926	B cells naive - 1
0	1.26398	0.982	0.549	0	0	HLA-DPB1	B cells naive - 1
0	1.12521	0.539	0.08	0	0	FCER2	B cells naive - 1
0	1.12473	0.534	0.092	0	0	VPREB3	B cells naive - 1
0	1.08853	0.686	0.196	0	0	HLA-DMA	B cells naive - 1
0	1.02898	0.982	0.758	0	0	CD37	B cells naive - 1
0	1.02803	0.556	0.116	0	0	HLA-DMB	B cells naive - 1
0	1.02563	0.281	0.019	0	0	IGKV1-12	B cells naive - 1
2.05e-279	0.920172	0.473	0.092	2.88e-275	0	BANK1	B cells naive - 1
1.07e-278	0.929023	0.455	0.085	1.5e-274	0	CD22	B cells naive - 1
9.5e-276	0.943387	0.481	0.096	1.33e-271	0	TNFRSF13C	B cells naive - 1
4.4e-267	0.898702	0.414	0.071	6.17e-263	0	2022-03-01	B cells naive - 1
1.49e-259	0.894842	0.431	0.08	2.09e-255	0	IRF8	B cells naive - 1
1.08e-257	0.802027	0.304	0.034	1.52e-253	0	RP11-693J15.5	B cells naive - 1
4.32e-248	0.910847	0.439	0.09	6.06e-244	0	HVCN1	B cells naive - 1
5.84e-237	0.761196	0.308	0.04	8.19e-233	0	TSPAN13	B cells naive - 1
3.01e-230	0.768287	0.342	0.053	4.23e-226	0	HLA-DOB	B cells naive - 1
1.42e-227	0.899963	0.601	0.197	2e-223	0	NCF1	B cells naive - 1
3.56e-224	0.793587	0.342	0.055	4.99e-220	0	ADAM28	B cells naive - 1
1.2e-220	0.754196	0.312	0.045	1.68e-216	0	ARHGAP24	B cells naive - 1
3.96e-214	0.735209	0.318	0.049	5.55e-210	0	BCL11A	B cells naive - 1
8.39e-214	0.727901	0.325	0.052	1.18e-209	0	FAM129C	B cells naive - 1
2.04e-213	0.741639	0.315	0.049	2.86e-209	0	FCRLA	B cells naive - 1
3.28e-212	0.739843	0.306	0.046	4.59e-208	0	CD72	B cells naive - 1
1.77e-211	0.945004	0.435	0.104	2.48e-207	0	PLPP5	B cells naive - 1
3.37e-206	0.331735	1	0.998	4.72e-202	0	RPL18A	B cells naive - 1
8.31e-206	0.97817	0.349	0.066	1.16e-201	0	HLA-DQA2	B cells naive - 1
2.75e-203	0.80345	0.402	0.089	3.85e-199	0	FAM26F	B cells naive - 1
1.55e-202	0.669371	0.276	0.038	2.18e-198	0	GAPT	B cells naive - 1
1.42e-193	0.811997	0.406	0.096	1.99e-189	0	STX7	B cells naive - 1
1.4e-192	0.791903	0.361	0.075	1.96e-188	0	P2RX5	B cells naive - 1
2.35e-189	0.636853	0.271	0.039	3.29e-185	0	FCRL1	B cells naive - 1
2e-187	0.660027	0.283	0.044	2.81e-183	0	RP11-231C14.7	B cells naive - 1
6.89e-184	0.712403	0.327	0.063	9.66e-180	0	EAF2	B cells naive - 1
3.56e-183	0.718791	0.368	0.081	5e-179	0	LY86	B cells naive - 1
8.41e-183	0.717802	0.3	0.053	1.18e-178	0	RALGPS2	B cells naive - 1
7.19e-178	0.37925	1	0.994	1.01e-173	0	RPL8	B cells naive - 1
1.16e-175	0.714918	0.312	0.059	1.63e-171	0	CD19	B cells naive - 1
1.06e-169	0.598977	0.257	0.04	1.48e-165	0	BLNK	B cells naive - 1
2.5e-168	0.637806	0.349	0.079	3.5e-164	0	JCHAIN	B cells naive - 1
5.31e-158	0.634606	0.299	0.06	7.45e-154	0	GNG7	B cells naive - 1
3.76e-155	0.661595	0.262	0.046	5.28e-151	0	KIAA0125	B cells naive - 1
9.57e-155	0.627832	0.275	0.052	1.34e-150	0	HHEX	B cells naive - 1
1.2e-152	0.301113	1	0.997	1.68e-148	0	RPS23	B cells naive - 1
1.92e-151	0.643575	0.295	0.062	2.7e-147	0	BLK	B cells naive - 1
8.38e-148	0.361007	0.996	0.987	1.18e-143	0	RPS5	B cells naive - 1
9.24e-140	0.616407	0.258	0.05	1.29e-135	0	SWAP70	B cells naive - 1
8.02e-137	0.724861	0.399	0.125	1.12e-132	0	SNX2	B cells naive - 1
8.28e-137	0.742813	0.905	0.675	1.16e-132	0	CXCR4	B cells naive - 1
1.11e-134	0.798328	0.447	0.16	1.56e-130	0	BIRC3	B cells naive - 1
3.89e-133	0.719958	0.398	0.128	5.46e-129	0	CYB561A3	B cells naive - 1
7.89e-133	0.606823	0.256	0.052	1.11e-128	0	CD40	B cells naive - 1
6.73e-128	0.697883	0.414	0.138	9.44e-124	0	POU2F2	B cells naive - 1
3.72e-125	0.547157	0.922	0.77	5.21e-121	0	LAPTM5	B cells naive - 1
1.02e-117	0.375864	0.989	0.963	1.43e-113	0	RPS11	B cells naive - 1
6.01e-112	0.634686	0.339	0.105	8.42e-108	0	SMIM14	B cells naive - 1
7.81e-111	0.452396	0.965	0.769	1.09e-106	0	LTB	B cells naive - 1
2.46e-105	0.597684	0.308	0.092	3.45e-101	0	ORAI2	B cells naive - 1
6.46e-102	0.640819	0.638	0.367	9.05e-98	0	RCSD1	B cells naive - 1
1.75e-99	0.471678	0.971	0.907	2.45e-95	0	BTG1	B cells naive - 1
1.9e-97	0.569156	0.302	0.094	2.66e-93	0	LAT2	B cells naive - 1
3.48e-97	0.704983	0.324	0.11	4.88e-93	0	IL4R	B cells naive - 1
6.3e-92	0.516711	0.291	0.091	8.82e-88	0	PDLIM1	B cells naive - 1
7.79e-87	0.569875	0.665	0.419	1.09e-82	0	SNX3	B cells naive - 1
8.26e-85	0.520704	0.298	0.1	1.16e-80	0	TPD52	B cells naive - 1
2.74e-84	0.487149	0.256	0.076	3.84e-80	0	CXXC5	B cells naive - 1
8.99e-73	0.45365	0.265	0.089	1.26e-68	0	PLEKHF2	B cells naive - 1
6.54e-69	0.530208	0.511	0.281	9.16e-65	0	FCMR	B cells naive - 1
1.44e-61	0.534129	0.251	0.093	2.02e-57	0	YBX3	B cells naive - 1
1.53e-61	0.498834	0.271	0.105	2.14e-57	0	ZCCHC7	B cells naive - 1
3.07e-53	0.487033	0.474	0.283	4.3e-49	0	POLD4	B cells naive - 1
1.04e-52	0.502381	0.312	0.145	1.46e-48	0	LTA4H	B cells naive - 1
1.2e-52	0.349188	0.533	0.325	1.68e-48	0	CTSS	B cells naive - 1
8.94e-52	0.447009	0.349	0.17	1.25e-47	0	REL	B cells naive - 1
7.25e-51	0.490201	0.506	0.324	1.02e-46	0	SEC62	B cells naive - 1
8.69e-51	0.437562	0.596	0.393	1.22e-46	0	SELL	B cells naive - 1
2.06e-49	0.438708	0.318	0.151	2.89e-45	0	DRAM2	B cells naive - 1
3.1e-49	0.460318	0.273	0.121	4.35e-45	0	SYPL1	B cells naive - 1
2.15e-42	0.435231	0.551	0.378	3.01e-38	0	EVI2B	B cells naive - 1
4.16e-42	0.439005	0.32	0.167	5.84e-38	0	BLOC1S2	B cells naive - 1
1.18e-35	0.310469	0.812	0.727	1.66e-31	0	LIMD2	B cells naive - 1
1.89e-35	0.378186	0.261	0.13	2.64e-31	0	MBD4	B cells naive - 1
1.26e-34	0.361629	0.261	0.131	1.77e-30	0	EBLN3	B cells naive - 1
1.21e-33	0.418788	0.376	0.228	1.69e-29	0	GABPB1-AS1	B cells naive - 1
6.32e-32	0.387516	0.312	0.178	8.86e-28	0	SYNGR2	B cells naive - 1
7.02e-32	0.390117	0.27	0.143	9.84e-28	0	PPM1K	B cells naive - 1
1.12e-30	0.376318	0.328	0.193	1.57e-26	0	RPL22L1	B cells naive - 1
2.47e-28	0.363782	0.423	0.285	3.46e-24	0	PRKCB	B cells naive - 1
1.63e-27	0.338874	0.283	0.16	2.29e-23	0	SP110	B cells naive - 1
3.01e-25	0.33568	0.276	0.161	4.22e-21	0	EIF1AY	B cells naive - 1
7.68e-25	0.380677	0.391	0.268	1.08e-20	0	SNHG7	B cells naive - 1
9.27e-25	0.311199	0.363	0.233	1.3e-20	0	NPC2	B cells naive - 1
5.38e-23	0.339145	0.28	0.169	7.54e-19	0	RNASEH2B	B cells naive - 1
7.47e-23	0.307799	0.592	0.479	1.05e-18	0	ISG20	B cells naive - 1
7.22e-21	0.359491	0.502	0.39	1.01e-16	0	DUSP1	B cells naive - 1
2.18e-19	0.303173	0.368	0.26	3.05e-15	0	ZFP36L1	B cells naive - 1
1.87e-17	0.303179	0.349	0.246	2.62e-13	0	IFI16	B cells naive - 1
0	1.47257	0.844	0.222	0	1	CMC1	T cells CD8 - 1
2.54e-299	1.12283	0.998	0.692	3.56e-295	1	CCL5	T cells CD8 - 1
2.46e-249	1.03076	0.81	0.296	3.45e-245	1	CD8B	T cells CD8 - 1
2.68e-234	1.05054	0.621	0.169	3.76e-230	1	TRGC2	T cells CD8 - 1
7.78e-227	0.835772	0.936	0.422	1.09e-222	1	CST7	T cells CD8 - 1
3.06e-223	0.876842	0.997	0.682	4.29e-219	1	NKG7	T cells CD8 - 1
3.46e-219	0.925752	0.621	0.175	4.84e-215	1	KLRG1	T cells CD8 - 1
1.2e-216	0.945497	0.731	0.26	1.68e-212	1	CD8A	T cells CD8 - 1
1.48e-211	0.890767	0.836	0.332	2.08e-207	1	GZMH	T cells CD8 - 1
3.61e-207	0.88513	0.723	0.243	5.05e-203	1	KLRD1	T cells CD8 - 1
5.97e-180	0.855519	0.603	0.189	8.36e-176	1	CCL4	T cells CD8 - 1
1.84e-160	0.326468	1	1	2.58e-156	1	B2M	T cells CD8 - 1
2.12e-160	0.731941	0.817	0.369	2.97e-156	1	GZMA	T cells CD8 - 1
4.1e-150	0.814561	0.742	0.344	5.75e-146	1	MT2A	T cells CD8 - 1
4.46e-147	0.767406	0.753	0.357	6.26e-143	1	GZMM	T cells CD8 - 1
1.3e-124	0.593358	0.928	0.651	1.82e-120	1	HCST	T cells CD8 - 1
2.17e-119	0.700172	0.577	0.229	3.05e-115	1	LYAR	T cells CD8 - 1
2.48e-117	0.636327	0.274	0.057	3.48e-113	1	CD160	T cells CD8 - 1
4.12e-117	0.547459	0.964	0.716	5.77e-113	1	IL32	T cells CD8 - 1
1.83e-116	0.61479	0.809	0.434	2.56e-112	1	CTSW	T cells CD8 - 1
4.22e-116	0.770467	0.651	0.302	5.91e-112	1	DUSP2	T cells CD8 - 1
2.43e-106	0.316787	0.999	0.994	3.41e-102	1	HLA-B	T cells CD8 - 1
1.52e-96	0.614717	0.533	0.216	2.13e-92	1	AC092580.4	T cells CD8 - 1
1.38e-94	0.33633	0.998	0.986	1.93e-90	1	HLA-C	T cells CD8 - 1
2e-92	0.535521	0.899	0.628	2.8e-88	1	CD3D	T cells CD8 - 1
3.81e-84	0.504216	0.896	0.639	5.35e-80	1	TRAC	T cells CD8 - 1
1.22e-82	0.682038	0.389	0.14	1.71e-78	1	GZMK	T cells CD8 - 1
1.95e-81	0.34846	0.998	0.946	2.74e-77	1	PFN1	T cells CD8 - 1
2.46e-81	0.572588	0.333	0.108	3.45e-77	1	TRGC1	T cells CD8 - 1
1.87e-76	0.343557	0.993	0.979	2.62e-72	1	HLA-A	T cells CD8 - 1
3.97e-75	0.535923	0.33	0.114	5.56e-71	1	SH2D1A	T cells CD8 - 1
7.97e-75	0.470205	0.31	0.098	1.12e-70	1	FCRL6	T cells CD8 - 1
9.42e-75	0.571745	0.426	0.173	1.32e-70	1	PLEK	T cells CD8 - 1
7.4e-69	0.49281	0.262	0.08	1.04e-64	1	TIGIT	T cells CD8 - 1
2.56e-66	0.527713	0.609	0.343	3.59e-62	1	CD2	T cells CD8 - 1
7.83e-66	0.455894	0.844	0.594	1.1e-61	1	CD3E	T cells CD8 - 1
3.41e-64	0.316915	0.979	0.903	4.78e-60	1	SH3BGRL3	T cells CD8 - 1
2.65e-63	0.500412	0.706	0.458	3.72e-59	1	RARRES3	T cells CD8 - 1
3.97e-63	0.348873	0.833	0.535	5.56e-59	1	SRGN	T cells CD8 - 1
1.16e-61	0.440568	0.716	0.421	1.63e-57	1	ID2	T cells CD8 - 1
9.61e-61	0.476051	0.539	0.281	1.35e-56	1	C12orf75	T cells CD8 - 1
2.66e-60	0.320517	0.57	0.285	3.73e-56	1	PRF1	T cells CD8 - 1
4.72e-57	0.462529	0.37	0.157	6.61e-53	1	SAMD3	T cells CD8 - 1
5.26e-54	0.434684	0.394	0.176	7.37e-50	1	APMAP	T cells CD8 - 1
5.99e-53	0.465811	0.602	0.354	8.4e-49	1	MYO1F	T cells CD8 - 1
1.69e-50	0.454662	0.397	0.189	2.37e-46	1	CTSC	T cells CD8 - 1
1.37e-48	0.446615	0.629	0.398	1.92e-44	1	PPP2R5C	T cells CD8 - 1
9.61e-47	0.4164	0.594	0.358	1.35e-42	1	CD3G	T cells CD8 - 1
1.09e-46	0.451951	0.444	0.236	1.53e-42	1	FYN	T cells CD8 - 1
1.31e-46	0.390501	0.332	0.144	1.84e-42	1	LINC00152	T cells CD8 - 1
1.19e-45	0.488932	0.314	0.137	1.67e-41	1	PATL2	T cells CD8 - 1
4.63e-45	0.411718	0.341	0.154	6.49e-41	1	PYHIN1	T cells CD8 - 1
7.62e-45	0.405045	0.269	0.108	1.07e-40	1	ABI3	T cells CD8 - 1
1.2e-44	0.361275	0.768	0.551	1.68e-40	1	CD99	T cells CD8 - 1
3.38e-44	0.320854	0.906	0.805	4.73e-40	1	MYL12A	T cells CD8 - 1
5.74e-44	0.373987	0.253	0.098	8.05e-40	1	RAB27A	T cells CD8 - 1
3.64e-43	0.381806	0.255	0.101	5.1e-39	1	STOM	T cells CD8 - 1
6.61e-42	0.360831	0.714	0.495	9.27e-38	1	LITAF	T cells CD8 - 1
1.24e-40	0.365856	0.262	0.107	1.73e-36	1	C1orf21	T cells CD8 - 1
3.42e-40	0.349264	0.823	0.661	4.79e-36	1	CALM1	T cells CD8 - 1
1.93e-39	0.322016	0.251	0.099	2.71e-35	1	S1PR5	T cells CD8 - 1
1.68e-38	0.387089	0.627	0.426	2.35e-34	1	LCK	T cells CD8 - 1
2.28e-38	0.396322	0.337	0.161	3.2e-34	1	MATK	T cells CD8 - 1
8.35e-38	0.392962	0.527	0.322	1.17e-33	1	GIMAP7	T cells CD8 - 1
4.26e-37	0.393026	0.484	0.291	5.98e-33	1	PPP1R18	T cells CD8 - 1
3.45e-36	0.398186	0.364	0.189	4.83e-32	1	PRKCH	T cells CD8 - 1
6.07e-36	0.364394	0.715	0.539	8.51e-32	1	GUK1	T cells CD8 - 1
5.54e-35	0.320178	0.704	0.509	7.77e-31	1	ITGB2	T cells CD8 - 1
3.3e-34	0.366234	0.366	0.195	4.63e-30	1	RUNX3	T cells CD8 - 1
1.23e-33	0.354754	0.354	0.183	1.73e-29	1	TPST2	T cells CD8 - 1
2.02e-33	0.350386	0.756	0.61	2.83e-29	1	PTPRC	T cells CD8 - 1
7.13e-32	0.350955	0.331	0.169	1e-27	1	ZEB2	T cells CD8 - 1
4.41e-31	0.41518	0.474	0.294	6.17e-27	1	KLRB1	T cells CD8 - 1
1.81e-30	0.319938	0.443	0.261	2.53e-26	1	CHST12	T cells CD8 - 1
1.84e-29	0.316157	0.701	0.54	2.59e-25	1	MYL12B	T cells CD8 - 1
5.57e-29	0.348352	0.331	0.18	7.81e-25	1	APOBEC3G	T cells CD8 - 1
6.97e-29	0.360065	0.51	0.33	9.77e-25	1	C9orf142	T cells CD8 - 1
6.33e-25	0.325947	0.512	0.352	8.87e-21	1	LCP1	T cells CD8 - 1
1.88e-24	0.327676	0.375	0.226	2.63e-20	1	ARPC5L	T cells CD8 - 1
2.11e-24	0.340888	0.421	0.27	2.96e-20	1	STK17A	T cells CD8 - 1
3.67e-24	0.324085	0.43	0.277	5.14e-20	1	GIMAP4	T cells CD8 - 1
4.9e-22	0.304295	0.52	0.361	6.87e-18	1	RNF213	T cells CD8 - 1
5.99e-22	0.322276	0.346	0.212	8.4e-18	1	ADGRE5	T cells CD8 - 1
2.05e-21	0.310929	0.516	0.371	2.88e-17	1	PTP4A2	T cells CD8 - 1
2.79e-21	0.339145	0.394	0.253	3.91e-17	1	AKNA	T cells CD8 - 1
1.34e-20	0.319058	0.406	0.264	1.88e-16	1	CLEC2B	T cells CD8 - 1
1.31e-18	0.307309	0.438	0.307	1.83e-14	1	ALOX5AP	T cells CD8 - 1
3.37e-158	0.740849	0.956	0.579	4.73e-154	2	CRIP1	T cells CD4 - 1
3.61e-147	0.726065	0.986	0.773	5.05e-143	2	LTB	T cells CD4 - 1
5.55e-121	0.619878	0.979	0.715	7.78e-117	2	IL32	T cells CD4 - 1
2.68e-119	0.685495	0.888	0.617	3.76e-115	2	VIM	T cells CD4 - 1
4.99e-107	0.700092	0.568	0.227	7e-103	2	ITGB1	T cells CD4 - 1
2.78e-103	0.685829	0.684	0.326	3.89e-99	2	IL7R	T cells CD4 - 1
7.69e-92	0.476877	0.992	0.788	1.08e-87	2	S100A4	T cells CD4 - 1
2.88e-80	0.510897	0.84	0.576	4.04e-76	2	LDHB	T cells CD4 - 1
5.63e-73	0.465791	0.627	0.319	7.89e-69	2	S100A11	T cells CD4 - 1
8.83e-67	0.518518	0.381	0.15	1.24e-62	2	CORO1B	T cells CD4 - 1
9.58e-67	0.463949	0.911	0.638	1.34e-62	2	TRAC	T cells CD4 - 1
5.91e-66	0.508402	0.784	0.52	8.28e-62	2	S100A10	T cells CD4 - 1
1.08e-65	0.434768	0.367	0.138	1.52e-61	2	TIMP1	T cells CD4 - 1
9.88e-62	0.453574	0.319	0.115	1.38e-57	2	MAL	T cells CD4 - 1
8.26e-61	0.427162	0.258	0.082	1.16e-56	2	TNFRSF25	T cells CD4 - 1
2.46e-57	0.421763	0.338	0.132	3.45e-53	2	TRAT1	T cells CD4 - 1
2.98e-55	0.414681	0.882	0.7	4.17e-51	2	FXYD5	T cells CD4 - 1
2.92e-53	0.478002	0.506	0.261	4.09e-49	2	PLP2	T cells CD4 - 1
2.4e-51	0.410293	0.397	0.177	3.37e-47	2	FLT3LG	T cells CD4 - 1
5.15e-44	0.411193	0.721	0.484	7.21e-40	2	GSTK1	T cells CD4 - 1
4.75e-41	0.372734	0.358	0.169	6.66e-37	2	TRADD	T cells CD4 - 1
7.45e-40	0.395193	0.371	0.179	1.04e-35	2	PBXIP1	T cells CD4 - 1
1.76e-39	0.363759	0.272	0.113	2.46e-35	2	PAG1	T cells CD4 - 1
4.9e-38	0.402177	0.444	0.235	6.87e-34	2	CD27	T cells CD4 - 1
4.12e-37	0.374874	0.506	0.292	5.77e-33	2	ARHGAP15	T cells CD4 - 1
7.15e-35	0.310532	0.27	0.117	1e-30	2	SERINC5	T cells CD4 - 1
1.04e-34	0.342004	0.316	0.149	1.46e-30	2	RCAN3	T cells CD4 - 1
9.16e-31	0.351463	0.337	0.172	1.28e-26	2	ITM2A	T cells CD4 - 1
1.46e-30	0.304631	0.539	0.324	2.05e-26	2	LEPROTL1	T cells CD4 - 1
3.34e-30	0.31921	0.304	0.148	4.68e-26	2	TTC39C	T cells CD4 - 1
2.24e-29	0.339435	0.572	0.366	3.14e-25	2	ANXA1	T cells CD4 - 1
1.18e-26	0.380966	0.776	0.644	1.66e-22	2	TRBC2	T cells CD4 - 1
6.46e-26	0.304382	0.616	0.429	9.06e-22	2	CD44	T cells CD4 - 1
1.19e-25	0.326407	0.355	0.197	1.67e-21	2	PIM1	T cells CD4 - 1
1.24e-23	0.328197	0.389	0.231	1.74e-19	2	TXN	T cells CD4 - 1
6.37e-134	0.311233	1	0.999	8.93e-130	3	RPS12	T cells CD8/CD4/CD4 naive
5.01e-130	0.308442	1	0.999	7.02e-126	3	RPS6	T cells CD8/CD4/CD4 naive
5.93e-119	0.618859	0.992	0.706	8.32e-115	3	JUNB	T cells CD8/CD4/CD4 naive
9.05e-117	0.329208	1	0.994	1.27e-112	3	RPS25	T cells CD8/CD4/CD4 naive
4.17e-105	0.300328	0.997	0.998	5.85e-101	3	RPS3A	T cells CD8/CD4/CD4 naive
2.02e-94	0.312857	0.997	0.993	2.83e-90	3	TPT1	T cells CD8/CD4/CD4 naive
3.69e-77	0.538652	0.352	0.114	5.17e-73	3	MAL	T cells CD8/CD4/CD4 naive
6.96e-61	0.566313	0.612	0.347	9.75e-57	3	NOSIP	T cells CD8/CD4/CD4 naive
1.36e-57	0.455053	0.809	0.582	1.91e-53	3	LDHB	T cells CD8/CD4/CD4 naive
3.73e-51	0.480984	0.509	0.267	5.23e-47	3	TCF7	T cells CD8/CD4/CD4 naive
1.81e-48	0.491438	0.562	0.324	2.53e-44	3	LEPROTL1	T cells CD8/CD4/CD4 naive
8.45e-48	0.47992	0.509	0.274	1.18e-43	3	PIK3IP1	T cells CD8/CD4/CD4 naive
3.49e-47	0.469715	0.345	0.148	4.89e-43	3	RCAN3	T cells CD8/CD4/CD4 naive
1.07e-45	0.38213	0.879	0.73	1.49e-41	3	SARAF	T cells CD8/CD4/CD4 naive
3.14e-43	0.428726	0.584	0.338	4.4e-39	3	IL7R	T cells CD8/CD4/CD4 naive
5.31e-39	0.300748	0.925	0.854	7.44e-35	3	TOMM7	T cells CD8/CD4/CD4 naive
2.77e-38	0.335031	0.905	0.774	3.89e-34	3	ZFP36L2	T cells CD8/CD4/CD4 naive
3.55e-37	0.405151	0.253	0.103	4.98e-33	3	TRABD2A	T cells CD8/CD4/CD4 naive
1.3e-36	0.382394	0.443	0.238	1.82e-32	3	CD27	T cells CD8/CD4/CD4 naive
2.02e-36	0.389995	0.314	0.144	2.84e-32	3	LEF1	T cells CD8/CD4/CD4 naive
8.27e-34	0.314358	0.841	0.721	1.16e-29	3	EIF3E	T cells CD8/CD4/CD4 naive
1.52e-27	0.345401	0.256	0.12	2.13e-23	3	SERINC5	T cells CD8/CD4/CD4 naive
1.68e-26	0.315978	0.327	0.171	2.35e-22	3	CCR7	T cells CD8/CD4/CD4 naive
5.32e-25	0.361647	0.552	0.38	7.45e-21	3	FYB	T cells CD8/CD4/CD4 naive
4.81e-24	0.320821	0.309	0.165	6.74e-20	3	BCL11B	T cells CD8/CD4/CD4 naive
5.6e-24	0.347665	0.545	0.371	7.85e-20	3	TMEM123	T cells CD8/CD4/CD4 naive
3.16e-23	0.332722	0.504	0.33	4.44e-19	3	AAK1	T cells CD8/CD4/CD4 naive
5.42e-21	0.362324	0.571	0.422	7.59e-17	3	SNHG8	T cells CD8/CD4/CD4 naive
2.73e-17	0.308963	0.309	0.188	3.83e-13	3	FLT3LG	T cells CD8/CD4/CD4 naive
6.47e-17	0.31487	0.477	0.339	9.07e-13	3	SNHG25	T cells CD8/CD4/CD4 naive
1.88e-113	0.739718	0.481	0.157	2.63e-109	4	CCR7	T cells CD8 naive/T cells CD8/ RBCs
1.23e-98	0.64465	0.422	0.135	1.73e-94	4	LEF1	T cells CD8 naive/T cells CD8/ RBCs
2.7e-71	0.620492	0.636	0.345	3.79e-67	4	NOSIP	T cells CD8 naive/T cells CD8/ RBCs
2.64e-69	0.508562	0.393	0.144	3.69e-65	4	RCAN3	T cells CD8 naive/T cells CD8/ RBCs
1.52e-66	0.49378	0.822	0.581	2.13e-62	4	LDHB	T cells CD8 naive/T cells CD8/ RBCs
3.62e-63	0.499218	0.328	0.114	5.07e-59	4	SERINC5	T cells CD8 naive/T cells CD8/ RBCs
8.86e-61	0.535219	0.499	0.233	1.24e-56	4	CD27	T cells CD8 naive/T cells CD8/ RBCs
3.6e-55	0.467357	0.534	0.265	5.05e-51	4	TCF7	T cells CD8 naive/T cells CD8/ RBCs
1.57e-54	0.450925	0.319	0.118	2.2e-50	4	MAL	T cells CD8 naive/T cells CD8/ RBCs
5.52e-51	0.510598	0.522	0.273	7.74e-47	4	PIK3IP1	T cells CD8 naive/T cells CD8/ RBCs
1.46e-47	0.346567	0.92	0.816	2.05e-43	4	NPM1	T cells CD8 naive/T cells CD8/ RBCs
1.13e-45	0.413147	0.596	0.338	1.58e-41	4	IL7R	T cells CD8 naive/T cells CD8/ RBCs
5.5e-45	0.322609	0.967	0.777	7.71e-41	4	LTB	T cells CD8 naive/T cells CD8/ RBCs
1.66e-43	0.379505	0.889	0.729	2.33e-39	4	SARAF	T cells CD8 naive/T cells CD8/ RBCs
1.4e-41	0.396512	0.265	0.102	1.97e-37	4	TRABD2A	T cells CD8 naive/T cells CD8/ RBCs
1.24e-36	0.425995	0.544	0.326	1.74e-32	4	LEPROTL1	T cells CD8 naive/T cells CD8/ RBCs
3.09e-35	0.365645	0.698	0.487	4.33e-31	4	C6orf48	T cells CD8 naive/T cells CD8/ RBCs
7.26e-34	0.344678	0.628	0.399	1.02e-29	4	SELL	T cells CD8 naive/T cells CD8/ RBCs
2.27e-28	0.368594	0.424	0.241	3.18e-24	4	LINC00861	T cells CD8 naive/T cells CD8/ RBCs
2.68e-28	0.306227	0.837	0.721	3.76e-24	4	EIF3E	T cells CD8 naive/T cells CD8/ RBCs
1.39e-27	0.318773	0.258	0.12	1.95e-23	4	CAMK4	T cells CD8 naive/T cells CD8/ RBCs
1.62e-27	0.342428	0.526	0.329	2.27e-23	4	AAK1	T cells CD8 naive/T cells CD8/ RBCs
1.15e-26	0.33042	0.32	0.164	1.61e-22	4	BCL11B	T cells CD8 naive/T cells CD8/ RBCs
7.85e-26	0.321032	0.564	0.369	1.1e-21	4	TMEM123	T cells CD8 naive/T cells CD8/ RBCs
3.25e-24	0.312939	0.345	0.189	4.55e-20	4	STMN3	T cells CD8 naive/T cells CD8/ RBCs
6.82e-24	0.311659	0.42	0.254	9.57e-20	4	RGS10	T cells CD8 naive/T cells CD8/ RBCs
0	3.55903	0.94	0.179	0	5	IGLC2	B cells naive - 2
0	3.10016	0.735	0.075	0	5	IGLC3	B cells naive - 2
0	1.49215	0.999	0.5	0	5	HLA-DRA	B cells naive - 2
0	1.47222	1	0.896	0	5	CD74	B cells naive - 2
0	1.42189	0.845	0.266	0	5	IGHM	B cells naive - 2
0	1.34104	0.898	0.277	0	5	CD79B	B cells naive - 2
0	1.33599	0.902	0.223	0	5	MS4A1	B cells naive - 2
0	1.31315	0.905	0.243	0	5	CD79A	B cells naive - 2
0	1.29316	0.74	0.162	0	5	IGHD	B cells naive - 2
0	1.29108	0.885	0.288	0	5	HLA-DQB1	B cells naive - 2
1.72e-303	1.16295	0.647	0.127	2.42e-299	5	MEF2C	B cells naive - 2
3.13e-296	1.13792	0.676	0.144	4.39e-292	5	LINC00926	B cells naive - 2
1.57e-285	1.17602	0.981	0.568	2.2e-281	5	HLA-DPB1	B cells naive - 2
7.15e-275	1.36591	0.699	0.178	1e-270	5	TCL1A	B cells naive - 2
8.37e-275	1.17632	0.954	0.463	1.17e-270	5	HLA-DRB1	B cells naive - 2
2.25e-273	1.17294	0.95	0.469	3.15e-269	5	HLA-DPA1	B cells naive - 2
1.15e-254	1.0599	0.719	0.191	1.62e-250	5	HLA-DQA1	B cells naive - 2
7.42e-242	1.04494	0.546	0.11	1.04e-237	5	VPREB3	B cells naive - 2
1.24e-223	0.915742	0.981	0.768	1.73e-219	5	CD37	B cells naive - 2
1.89e-207	0.971244	0.496	0.104	2.65e-203	5	FCER2	B cells naive - 2
3.41e-206	0.893139	0.503	0.106	4.78e-202	5	BANK1	B cells naive - 2
1.37e-199	0.972871	0.687	0.218	1.92e-195	5	HLA-DMA	B cells naive - 2
1.22e-198	0.912162	0.553	0.135	1.7e-194	5	HLA-DMB	B cells naive - 2
6.25e-196	0.906585	0.5	0.112	8.76e-192	5	TNFRSF13C	B cells naive - 2
2.26e-187	0.826766	0.432	0.085	3.17e-183	5	2022-03-01	B cells naive - 2
2.89e-162	0.841872	0.443	0.103	4.05e-158	5	CD22	B cells naive - 2
4.97e-156	0.830488	0.44	0.105	6.97e-152	5	HVCN1	B cells naive - 2
1.88e-152	0.725176	0.33	0.059	2.64e-148	5	FCRLA	B cells naive - 2
2.91e-151	0.781747	0.418	0.097	4.08e-147	5	IRF8	B cells naive - 2
1.8e-150	0.735149	0.347	0.067	2.53e-146	5	CD19	B cells naive - 2
2.12e-149	0.773904	0.401	0.091	2.98e-145	5	LY86	B cells naive - 2
4.4e-142	0.710427	0.342	0.068	6.17e-138	5	ADAM28	B cells naive - 2
2.59e-139	0.724573	0.334	0.067	3.63e-135	5	HLA-DOB	B cells naive - 2
3.78e-134	0.827653	0.436	0.118	5.29e-130	5	PLPP5	B cells naive - 2
1.52e-131	0.686193	0.32	0.064	2.13e-127	5	FAM129C	B cells naive - 2
9.32e-129	0.691358	0.326	0.068	1.31e-124	5	GNG7	B cells naive - 2
1.19e-128	0.737657	0.338	0.074	1.67e-124	5	EAF2	B cells naive - 2
4.05e-125	0.635759	0.3	0.058	5.68e-121	5	ARHGAP24	B cells naive - 2
5.09e-125	0.667914	0.286	0.054	7.13e-121	5	TSPAN13	B cells naive - 2
5.09e-122	0.62451	0.272	0.049	7.14e-118	5	RP11-693J15.5	B cells naive - 2
3.32e-121	0.656334	0.292	0.058	4.65e-117	5	CD40	B cells naive - 2
1.85e-119	0.590568	0.267	0.049	2.59e-115	5	BLNK	B cells naive - 2
5.97e-117	0.63365	0.3	0.063	8.37e-113	5	BCL11A	B cells naive - 2
3.46e-109	0.59465	0.286	0.061	4.84e-105	5	HHEX	B cells naive - 2
6.38e-108	0.589883	0.294	0.064	8.95e-104	5	RALGPS2	B cells naive - 2
1.31e-106	0.727531	0.558	0.219	1.83e-102	5	NCF1	B cells naive - 2
3.31e-106	0.574841	0.256	0.05	4.64e-102	5	GAPT	B cells naive - 2
3.44e-104	0.824375	0.346	0.091	4.82e-100	5	JCHAIN	B cells naive - 2
4.82e-102	0.544149	0.255	0.051	6.76e-98	5	PKIG	B cells naive - 2
5.02e-100	0.772241	0.318	0.081	7.04e-96	5	HLA-DQA2	B cells naive - 2
7.23e-100	0.594179	0.264	0.056	1.01e-95	5	KIAA0125	B cells naive - 2
1.01e-99	0.663103	0.42	0.135	1.42e-95	5	SNX2	B cells naive - 2
4.46e-97	0.324872	0.999	0.995	6.25e-93	5	RPL8	B cells naive - 2
1.58e-96	0.655542	0.365	0.106	2.21e-92	5	FAM26F	B cells naive - 2
7.49e-96	0.623148	0.333	0.09	1.05e-91	5	P2RX5	B cells naive - 2
2.66e-91	0.658926	0.369	0.113	3.74e-87	5	STX7	B cells naive - 2
1.14e-90	0.658729	0.43	0.148	1.59e-86	5	POU2F2	B cells naive - 2
1.47e-89	0.549608	0.26	0.059	2.06e-85	5	SWAP70	B cells naive - 2
4.64e-88	0.596605	0.261	0.061	6.5e-84	5	CD72	B cells naive - 2
1.29e-86	0.687062	0.452	0.172	1.81e-82	5	BIRC3	B cells naive - 2
5.67e-82	0.51044	0.28	0.073	7.95e-78	5	BLK	B cells naive - 2
5.97e-80	0.649416	0.397	0.14	8.37e-76	5	CYB561A3	B cells naive - 2
6.21e-78	0.655853	0.891	0.686	8.71e-74	5	CXCR4	B cells naive - 2
6.55e-78	0.31743	0.997	0.987	9.18e-74	5	RPS5	B cells naive - 2
2.48e-74	0.514568	0.325	0.101	3.48e-70	5	LAT2	B cells naive - 2
1.89e-73	0.48268	0.286	0.081	2.65e-69	5	CXXC5	B cells naive - 2
9.92e-71	0.508394	0.903	0.778	1.39e-66	5	LAPTM5	B cells naive - 2
8.44e-70	0.427938	0.962	0.778	1.18e-65	5	LTB	B cells naive - 2
2.15e-69	0.563023	0.313	0.101	3.01e-65	5	ORAI2	B cells naive - 2
1.16e-67	0.463965	0.309	0.098	1.63e-63	5	PDLIM1	B cells naive - 2
1.33e-67	0.590194	0.333	0.116	1.86e-63	5	SMIM14	B cells naive - 2
8.53e-66	0.548243	0.316	0.107	1.2e-61	5	TPD52	B cells naive - 2
3.56e-65	0.323666	0.976	0.966	4.99e-61	5	RPS11	B cells naive - 2
1.67e-62	0.536844	0.288	0.095	2.34e-58	5	PLEKHF2	B cells naive - 2
2.37e-62	0.615832	0.328	0.119	3.32e-58	5	IL4R	B cells naive - 2
5.56e-54	0.554913	0.625	0.381	7.79e-50	5	RCSD1	B cells naive - 2
1.03e-51	0.411238	0.956	0.911	1.44e-47	5	BTG1	B cells naive - 2
1.38e-49	0.511986	0.653	0.431	1.93e-45	5	SNX3	B cells naive - 2
3.87e-45	0.304643	0.973	0.924	5.42e-41	5	EEF2	B cells naive - 2
6.18e-44	0.463536	0.347	0.156	8.66e-40	5	DRAM2	B cells naive - 2
1.74e-43	0.437992	0.301	0.125	2.44e-39	5	SYPL1	B cells naive - 2
7.78e-42	0.502611	0.505	0.292	1.09e-37	5	FCMR	B cells naive - 2
1.41e-39	0.477632	0.54	0.329	1.98e-35	5	SEC62	B cells naive - 2
3.14e-37	0.355226	0.552	0.332	4.41e-33	5	CTSS	B cells naive - 2
2.01e-36	0.431382	0.585	0.383	2.82e-32	5	EVI2B	B cells naive - 2
1.69e-33	0.442255	0.476	0.291	2.37e-29	5	POLD4	B cells naive - 2
2.19e-32	0.429715	0.279	0.128	3.07e-28	5	UBE2J1	B cells naive - 2
4.68e-31	0.347051	0.257	0.114	6.56e-27	5	ZCCHC7	B cells naive - 2
7.38e-29	0.363083	0.344	0.182	1.03e-24	5	SYNGR2	B cells naive - 2
2.34e-28	0.356684	0.603	0.414	3.28e-24	5	PLAC8	B cells naive - 2
2.16e-25	0.363537	0.318	0.174	3.03e-21	5	BLOC1S2	B cells naive - 2
8e-24	0.331157	0.577	0.403	1.12e-19	5	SELL	B cells naive - 2
3.73e-22	0.385351	0.314	0.181	5.23e-18	5	REL	B cells naive - 2
6.05e-22	0.324774	0.26	0.136	8.48e-18	5	MBD4	B cells naive - 2
1.14e-21	0.359188	0.281	0.155	1.6e-17	5	LTA4H	B cells naive - 2
4.04e-18	0.33052	0.35	0.22	5.66e-14	5	PTPN6	B cells naive - 2
7.3e-18	0.35311	0.423	0.291	1.02e-13	5	PRKCB	B cells naive - 2
1.35e-17	0.368494	0.363	0.236	1.9e-13	5	GABPB1-AS1	B cells naive - 2
2.4e-17	0.3028	0.386	0.248	3.36e-13	5	IFI16	B cells naive - 2
5.47e-17	0.329713	0.403	0.273	7.67e-13	5	SNHG7	B cells naive - 2
1.21e-16	0.311728	0.259	0.149	1.69e-12	5	PPM1K	B cells naive - 2
1.54e-15	0.363547	0.521	0.393	2.16e-11	5	DUSP1	B cells naive - 2
3.34e-15	0.32445	0.751	0.68	4.68e-11	5	TSC22D3	B cells naive - 2
6.77e-15	0.304825	0.314	0.201	9.5e-11	5	RPL22L1	B cells naive - 2
1.11e-13	0.305373	0.422	0.302	1.55e-09	5	GDI2	B cells naive - 2
3.59e-78	0.301153	1	1	5.03e-74	6	MALAT1	T cells naive
9.73e-78	0.731453	0.419	0.163	1.36e-73	6	CCR7	T cells naive
3.49e-46	0.632126	0.48	0.277	4.89e-42	6	PIK3IP1	T cells naive
1.73e-45	0.583985	0.558	0.352	2.43e-41	6	NOSIP	T cells naive
3.13e-45	0.580717	0.476	0.271	4.39e-41	6	TCF7	T cells naive
4.22e-43	0.493006	0.324	0.144	5.91e-39	6	LEF1	T cells naive
4.78e-43	0.493562	0.265	0.103	6.7e-39	6	TRABD2A	T cells naive
1.41e-39	0.49115	0.284	0.121	1.97e-35	6	MAL	T cells naive
4.15e-39	0.429463	0.752	0.588	5.82e-35	6	LDHB	T cells naive
1.13e-36	0.355749	0.843	0.734	1.58e-32	6	SARAF	T cells naive
2.42e-34	0.435769	0.425	0.24	3.4e-30	6	CD27	T cells naive
3.29e-31	0.421923	0.305	0.152	4.61e-27	6	RCAN3	T cells naive
1.34e-28	0.456153	0.254	0.121	1.88e-24	6	SERINC5	T cells naive
3.74e-27	0.408904	0.497	0.331	5.24e-23	6	LEPROTL1	T cells naive
6.12e-26	0.421969	0.51	0.346	8.58e-22	6	IL7R	T cells naive
3.74e-25	0.319036	0.811	0.724	5.24e-21	6	EIF3E	T cells naive
8.19e-21	0.414499	0.318	0.192	1.15e-16	6	STMN3	T cells naive
4.12e-17	0.337059	0.456	0.335	5.77e-13	6	AAK1	T cells naive
1.08e-16	0.343323	0.484	0.377	1.51e-12	6	TMEM123	T cells naive
2.64e-16	0.385718	0.354	0.237	3.69e-12	6	GABPB1-AS1	T cells naive
1.78e-14	0.318474	0.517	0.409	2.5e-10	6	SELL	T cells naive
5.09e-14	0.32521	0.358	0.26	7.13e-10	6	RGS10	T cells naive
2.77e-13	0.339607	0.444	0.341	3.88e-09	6	FOXP1	T cells naive
3.68e-11	0.312918	0.471	0.388	5.15e-07	6	FYB	T cells naive
1.31e-10	0.310352	0.425	0.344	1.84e-06	6	SNHG25	T cells naive
7.52e-09	0.310534	0.324	0.25	0.000105353	6	LINC00861	T cells naive
0	1.47185	0.961	0.33	0	7	GZMH	T cells CD8 - 2
0	1.31555	0.881	0.247	0	7	FGFBP2	T cells CD8 - 2
7.46e-306	1.15512	0.91	0.297	1.05e-301	7	GZMB	T cells CD8 - 2
2.64e-259	1.13721	1	0.688	3.7e-255	7	NKG7	T cells CD8 - 2
5.29e-250	0.493271	1	1	7.42e-246	7	B2M	T cells CD8 - 2
5.19e-244	0.954432	0.322	0.033	7.27e-240	7	ZNF683	T cells CD8 - 2
1.53e-226	1.02566	1	0.698	2.15e-222	7	CCL5	T cells CD8 - 2
7.6e-223	1.04305	0.992	0.674	1.07e-218	7	GNLY	T cells CD8 - 2
4.4e-218	0.900578	0.996	0.791	6.17e-214	7	S100A4	T cells CD8 - 2
1.15e-203	0.890702	0.932	0.431	1.61e-199	7	CST7	T cells CD8 - 2
1.75e-185	1.03485	0.814	0.355	2.45e-181	7	LGALS1	T cells CD8 - 2
1.27e-181	0.986961	0.726	0.269	1.79e-177	7	CD8A	T cells CD8 - 2
1.02e-175	0.671493	0.989	0.904	1.43e-171	7	SH3BGRL3	T cells CD8 - 2
1.06e-174	0.805471	0.749	0.275	1.49e-170	7	PRF1	T cells CD8 - 2
6.87e-171	0.853787	0.726	0.252	9.63e-167	7	KLRD1	T cells CD8 - 2
7.42e-169	0.685236	0.982	0.773	1.04e-164	7	S100A6	T cells CD8 - 2
4.63e-158	0.366502	1	0.999	6.49e-154	7	TMSB4X	T cells CD8 - 2
7.11e-156	1.01358	0.574	0.181	9.96e-152	7	TRGC2	T cells CD8 - 2
1.19e-153	0.852346	0.634	0.213	1.67e-149	7	AC092580.4	T cells CD8 - 2
1.01e-146	0.781956	0.826	0.376	1.42e-142	7	GZMA	T cells CD8 - 2
6.89e-134	0.739874	0.841	0.438	9.65e-130	7	CTSW	T cells CD8 - 2
3.98e-132	0.818301	0.556	0.188	5.58e-128	7	KLRG1	T cells CD8 - 2
1.88e-130	0.660933	0.976	0.719	2.64e-126	7	IL32	T cells CD8 - 2
1.19e-128	0.50979	0.996	0.959	1.67e-124	7	CD52	T cells CD8 - 2
1.42e-120	0.808075	0.441	0.129	1.99e-116	7	PATL2	T cells CD8 - 2
2.52e-120	0.727553	0.609	0.233	3.53e-116	7	EFHD2	T cells CD8 - 2
1.03e-119	0.74513	0.657	0.276	1.44e-115	7	C12orf75	T cells CD8 - 2
1.34e-118	0.702883	0.396	0.104	1.88e-114	7	ADGRG1	T cells CD8 - 2
6.6e-114	0.66589	0.928	0.656	9.25e-110	7	HCST	T cells CD8 - 2
2.23e-113	0.705523	0.801	0.419	3.12e-109	7	ID2	T cells CD8 - 2
1.1e-112	0.632328	0.299	0.063	1.54e-108	7	PRSS23	T cells CD8 - 2
6.8e-108	0.746239	0.695	0.315	9.54e-104	7	CD8B	T cells CD8 - 2
1.14e-104	0.658312	0.897	0.633	1.6e-100	7	CD3D	T cells CD8 - 2
1.65e-103	0.622216	0.86	0.547	2.31e-99	7	CD99	T cells CD8 - 2
3.6e-91	0.708664	0.693	0.355	5.04e-87	7	MT2A	T cells CD8 - 2
2.82e-90	0.607446	0.912	0.697	3.95e-86	7	IFITM1	T cells CD8 - 2
1.07e-88	0.622226	0.693	0.359	1.51e-84	7	ANXA1	T cells CD8 - 2
7.15e-86	0.430827	0.986	0.948	1e-81	7	PFN1	T cells CD8 - 2
1.54e-84	0.651582	0.541	0.234	2.16e-80	7	ITGB1	T cells CD8 - 2
7.12e-84	0.570629	0.872	0.591	9.99e-80	7	CRIP1	T cells CD8 - 2
1.3e-80	0.531105	0.342	0.103	1.82e-76	7	C1orf21	T cells CD8 - 2
5.84e-79	0.602989	0.674	0.352	8.19e-75	7	MYO1F	T cells CD8 - 2
3.08e-78	0.583235	0.351	0.111	4.32e-74	7	TRGC1	T cells CD8 - 2
5.46e-74	0.342714	0.999	0.986	7.65e-70	7	HLA-C	T cells CD8 - 2
6.43e-74	0.305106	0.999	0.994	9.02e-70	7	HLA-B	T cells CD8 - 2
4.02e-72	0.482761	0.934	0.804	5.63e-68	7	MYL12A	T cells CD8 - 2
4.12e-71	0.460777	0.839	0.54	5.78e-67	7	SRGN	T cells CD8 - 2
4.81e-70	0.554767	0.687	0.405	6.74e-66	7	RAP1B	T cells CD8 - 2
2.04e-68	0.491368	0.278	0.081	2.86e-64	7	MIR4435-2HG	T cells CD8 - 2
1.78e-66	0.533852	0.486	0.207	2.5e-62	7	CCL4	T cells CD8 - 2
9.54e-66	0.53948	0.312	0.102	1.34e-61	7	FCRL6	T cells CD8 - 2
1.28e-65	0.37991	0.967	0.901	1.79e-61	7	CFL1	T cells CD8 - 2
1.67e-65	0.434639	0.931	0.828	2.34e-61	7	MYL6	T cells CD8 - 2
1.56e-64	0.545223	0.412	0.165	2.19e-60	7	ZEB2	T cells CD8 - 2
5.97e-64	0.528744	0.752	0.495	8.37e-60	7	LITAF	T cells CD8 - 2
3.8e-63	0.580503	0.623	0.346	5.33e-59	7	CD2	T cells CD8 - 2
4.43e-61	0.458873	0.383	0.144	6.22e-57	7	FCGR3A	T cells CD8 - 2
4.56e-60	0.573938	0.624	0.36	6.39e-56	7	CD3G	T cells CD8 - 2
1.47e-58	0.577563	0.526	0.28	2.06e-54	7	YWHAQ	T cells CD8 - 2
2.15e-57	0.449845	0.875	0.645	3.02e-53	7	TRAC	T cells CD8 - 2
2.02e-54	0.459717	0.852	0.661	2.83e-50	7	CALM1	T cells CD8 - 2
5.48e-54	0.454666	0.817	0.625	7.68e-50	7	IFITM2	T cells CD8 - 2
1.91e-53	0.480026	0.757	0.526	2.67e-49	7	S100A10	T cells CD8 - 2
1.37e-52	0.5225	0.501	0.26	1.91e-48	7	CHST12	T cells CD8 - 2
2.27e-52	0.490035	0.355	0.145	3.18e-48	7	LINC00152	T cells CD8 - 2
1.38e-51	0.490123	0.647	0.401	1.94e-47	7	PPP2R5C	T cells CD8 - 2
3.12e-50	0.474	0.806	0.622	4.37e-46	7	LY6E	T cells CD8 - 2
5.66e-48	0.468535	0.398	0.182	7.93e-44	7	TPST2	T cells CD8 - 2
6.99e-48	0.435924	0.86	0.735	9.8e-44	7	ARPC2	T cells CD8 - 2
1.23e-47	0.495444	0.395	0.181	1.72e-43	7	PLEK	T cells CD8 - 2
1.25e-47	0.428175	0.474	0.232	1.76e-43	7	HOPX	T cells CD8 - 2
1.49e-47	0.507169	0.552	0.32	2.09e-43	7	FLNA	T cells CD8 - 2
6.93e-47	0.40591	0.82	0.601	9.71e-43	7	CD3E	T cells CD8 - 2
3.5e-45	0.467752	0.741	0.503	4.9e-41	7	TRBC1	T cells CD8 - 2
2.22e-44	0.414865	0.765	0.551	3.11e-40	7	CLIC1	T cells CD8 - 2
1.1e-43	0.4154	0.783	0.597	1.54e-39	7	EMP3	T cells CD8 - 2
4.2e-43	0.408191	0.623	0.376	5.88e-39	7	GZMM	T cells CD8 - 2
5.66e-42	0.391369	0.267	0.101	7.93e-38	7	S1PR5	T cells CD8 - 2
3.56e-41	0.438902	0.726	0.541	4.98e-37	7	MYL12B	T cells CD8 - 2
9.76e-41	0.415223	0.255	0.096	1.37e-36	7	TBX21	T cells CD8 - 2
1.3e-39	0.416137	0.468	0.244	1.83e-35	7	LYAR	T cells CD8 - 2
2.41e-39	0.305299	0.996	0.989	3.38e-35	7	ACTB	T cells CD8 - 2
3.25e-39	0.43845	0.461	0.253	4.56e-35	7	DSTN	T cells CD8 - 2
2.05e-38	0.417628	0.487	0.28	2.87e-34	7	SCP2	T cells CD8 - 2
9.38e-38	0.396749	0.714	0.511	1.32e-33	7	ITGB2	T cells CD8 - 2
9.97e-38	0.317476	0.902	0.765	1.4e-33	7	GAPDH	T cells CD8 - 2
1.05e-37	0.427733	0.682	0.499	1.47e-33	7	PSMB9	T cells CD8 - 2
1.32e-36	0.41721	0.567	0.36	1.85e-32	7	RNF213	T cells CD8 - 2
2.04e-36	0.407878	0.673	0.465	2.86e-32	7	RARRES3	T cells CD8 - 2
4.59e-36	0.401312	0.368	0.182	6.44e-32	7	APMAP	T cells CD8 - 2
4.14e-35	0.446411	0.377	0.194	5.81e-31	7	CTSC	T cells CD8 - 2
4.87e-35	0.371465	0.787	0.61	6.83e-31	7	PTPRC	T cells CD8 - 2
1.07e-34	0.337049	0.849	0.716	1.51e-30	7	UBB	T cells CD8 - 2
3.71e-34	0.434945	0.345	0.172	5.21e-30	7	ITGAL	T cells CD8 - 2
1.1e-33	0.41197	0.564	0.36	1.54e-29	7	ARL4C	T cells CD8 - 2
1.38e-33	0.38793	0.503	0.304	1.93e-29	7	MSN	T cells CD8 - 2
7.2e-33	0.367296	0.727	0.561	1.01e-28	7	LSP1	T cells CD8 - 2
7.27e-33	0.393069	0.556	0.358	1.02e-28	7	GSTP1	T cells CD8 - 2
7.28e-33	0.424264	0.411	0.228	1.02e-28	7	SLC9A3R1	T cells CD8 - 2
7.85e-32	0.347313	0.259	0.111	1.1e-27	7	ABI3	T cells CD8 - 2
8.75e-32	0.385422	0.513	0.322	1.23e-27	7	BSG	T cells CD8 - 2
9.87e-32	0.419876	0.349	0.179	1.38e-27	7	SPN	T cells CD8 - 2
1.77e-31	0.382088	0.334	0.165	2.48e-27	7	MATK	T cells CD8 - 2
1.19e-29	0.327037	0.521	0.332	1.67e-25	7	S100A11	T cells CD8 - 2
2.34e-29	0.371678	0.636	0.449	3.28e-25	7	BIN2	T cells CD8 - 2
4.02e-29	0.373639	0.324	0.165	5.63e-25	7	SAMD3	T cells CD8 - 2
4.05e-29	0.380954	0.373	0.206	5.68e-25	7	SSBP4	T cells CD8 - 2
1.45e-28	0.420497	0.52	0.342	2.03e-24	7	CALR	T cells CD8 - 2
3.11e-28	0.370901	0.312	0.158	4.35e-24	7	IFI6	T cells CD8 - 2
1.38e-27	0.403986	0.479	0.308	1.94e-23	7	MYO1G	T cells CD8 - 2
1.68e-27	0.361768	0.798	0.645	2.35e-23	7	TRBC2	T cells CD8 - 2
1.7e-27	0.377109	0.396	0.233	2.39e-23	7	TXN	T cells CD8 - 2
2.24e-27	0.38096	0.313	0.16	3.14e-23	7	PYHIN1	T cells CD8 - 2
7.55e-27	0.363463	0.628	0.473	1.06e-22	7	PPP1CA	T cells CD8 - 2
6.52e-26	0.371086	0.345	0.189	9.13e-22	7	GNG2	T cells CD8 - 2
1.43e-24	0.334048	0.569	0.4	2.01e-20	7	PPIB	T cells CD8 - 2
2.06e-24	0.375749	0.328	0.183	2.88e-20	7	APOBEC3G	T cells CD8 - 2
2.22e-24	0.382614	0.373	0.219	3.11e-20	7	SYNE2	T cells CD8 - 2
3.15e-24	0.35112	0.384	0.223	4.41e-20	7	ABHD17A	T cells CD8 - 2
9.8e-24	0.328062	0.332	0.187	1.37e-19	7	CDK2AP2	T cells CD8 - 2
2.76e-23	0.339769	0.377	0.226	3.87e-19	7	VAMP5	T cells CD8 - 2
3.02e-23	0.349056	0.376	0.224	4.24e-19	7	CARD16	T cells CD8 - 2
3.09e-23	0.310246	0.539	0.372	4.33e-19	7	PTP4A2	T cells CD8 - 2
7.67e-23	0.332942	0.418	0.26	1.08e-18	7	CD63	T cells CD8 - 2
8.85e-23	0.373629	0.37	0.223	1.24e-18	7	ISG15	T cells CD8 - 2
1.1e-21	0.35449	0.372	0.229	1.54e-17	7	ARPC5L	T cells CD8 - 2
3.23e-21	0.324725	0.368	0.223	4.53e-17	7	MBP	T cells CD8 - 2
4.66e-20	0.339029	0.499	0.356	6.53e-16	7	LCP1	T cells CD8 - 2
9.27e-20	0.337725	0.479	0.336	1.3e-15	7	C9orf142	T cells CD8 - 2
1.31e-19	0.303796	0.299	0.169	1.83e-15	7	IFI27L2	T cells CD8 - 2
1.46e-19	0.317475	0.252	0.135	2.05e-15	7	SIT1	T cells CD8 - 2
1.58e-19	0.316647	0.536	0.399	2.21e-15	7	CAP1	T cells CD8 - 2
1.73e-19	0.304178	0.35	0.214	2.42e-15	7	IDH2	T cells CD8 - 2
3.15e-19	0.331327	0.482	0.345	4.42e-15	7	RABAC1	T cells CD8 - 2
4.02e-19	0.312881	0.326	0.195	5.63e-15	7	C20orf24	T cells CD8 - 2
4.1e-19	0.319166	0.275	0.154	5.75e-15	7	MFSD10	T cells CD8 - 2
5.09e-19	0.301015	0.271	0.151	7.13e-15	7	RASSF1	T cells CD8 - 2
1.39e-18	0.301123	0.469	0.328	1.95e-14	7	BLOC1S1	T cells CD8 - 2
1.72e-18	0.307899	0.399	0.26	2.41e-14	7	TBCB	T cells CD8 - 2
2.25e-18	0.348364	0.334	0.206	3.15e-14	7	APOBEC3C	T cells CD8 - 2
2.32e-18	0.306081	0.304	0.179	3.25e-14	7	MRPL41	T cells CD8 - 2
4.2e-18	0.308157	0.36	0.228	5.89e-14	7	UBE2L6	T cells CD8 - 2
7.39e-18	0.318094	0.354	0.23	1.04e-13	7	ARRB2	T cells CD8 - 2
9.03e-18	0.305681	0.303	0.178	1.27e-13	7	C5orf56	T cells CD8 - 2
2.3e-17	0.301938	0.427	0.291	3.23e-13	7	TGFB1	T cells CD8 - 2
2.98e-17	0.302221	0.493	0.361	4.17e-13	7	ARPC4	T cells CD8 - 2
3.05e-17	0.310649	0.373	0.243	4.28e-13	7	RORA	T cells CD8 - 2
4.74e-17	0.322733	0.433	0.299	6.65e-13	7	PPP1R18	T cells CD8 - 2
1.76e-16	0.314789	0.381	0.258	2.47e-12	7	PGAM1	T cells CD8 - 2
4.4e-16	0.306072	0.494	0.372	6.17e-12	7	PSMB8	T cells CD8 - 2
2.34e-15	0.305546	0.266	0.161	3.28e-11	7	CBX6	T cells CD8 - 2
1.22e-14	0.306624	0.369	0.254	1.71e-10	7	AHNAK	T cells CD8 - 2
0	1.8626	0.832	0.115	0	8	GZMK	T cells CD8 - 3
7.21e-291	1.42752	0.891	0.294	1.01e-286	8	DUSP2	T cells CD8 - 3
4.42e-143	0.853451	0.668	0.232	6.2e-139	8	LYAR	T cells CD8 - 3
1e-116	0.750901	0.966	0.712	1.4e-112	8	JUNB	T cells CD8 - 3
4.45e-112	0.664776	0.984	0.702	6.24e-108	8	CCL5	T cells CD8 - 3
4.21e-95	0.566083	0.978	0.722	5.9e-91	8	IL32	T cells CD8 - 3
3.74e-94	0.726022	0.693	0.319	5.24e-90	8	CD8B	T cells CD8 - 3
1.06e-75	0.779706	0.584	0.259	1.48e-71	8	CMC1	T cells CD8 - 3
1.51e-64	0.567022	0.918	0.775	2.11e-60	8	ZFP36L2	T cells CD8 - 3
5.54e-64	0.536002	0.602	0.283	7.76e-60	8	CD8A	T cells CD8 - 3
5.37e-54	0.466565	0.708	0.39	7.52e-50	8	GZMA	T cells CD8 - 3
7.03e-54	0.494405	0.672	0.374	9.86e-50	8	GZMM	T cells CD8 - 3
1.93e-53	0.324227	0.809	0.446	2.7e-49	8	CST7	T cells CD8 - 3
2.23e-47	0.443596	0.879	0.648	3.12e-43	8	TRAC	T cells CD8 - 3
1.46e-43	0.357727	0.89	0.662	2.05e-39	8	HCST	T cells CD8 - 3
5.04e-42	0.510538	0.446	0.222	7.06e-38	8	DNAJB1	T cells CD8 - 3
6.24e-40	0.381353	0.7	0.467	8.74e-36	8	COTL1	T cells CD8 - 3
5.87e-36	0.45599	0.568	0.338	8.23e-32	8	CD69	T cells CD8 - 3
9.39e-35	0.408167	0.293	0.123	1.32e-30	8	SH2D1A	T cells CD8 - 3
1.14e-33	0.448723	0.351	0.166	1.6e-29	8	PIK3R1	T cells CD8 - 3
3.19e-33	0.332659	0.842	0.601	4.47e-29	8	CD3E	T cells CD8 - 3
4.16e-32	0.330813	0.859	0.691	5.83e-28	8	CXCR4	T cells CD8 - 3
4.27e-31	0.394723	0.449	0.241	5.98e-27	8	FYN	T cells CD8 - 3
1.39e-30	0.429715	0.436	0.232	1.95e-26	8	AC092580.4	T cells CD8 - 3
2.18e-30	0.408647	0.567	0.343	3.05e-26	8	IL7R	T cells CD8 - 3
3.56e-30	0.300757	0.859	0.639	4.99e-26	8	CD3D	T cells CD8 - 3
5.77e-29	0.494774	0.612	0.42	8.09e-25	8	JUN	T cells CD8 - 3
1.32e-26	0.366537	0.252	0.112	1.85e-22	8	ATG2A	T cells CD8 - 3
8.9e-24	0.369216	0.415	0.243	1.25e-19	8	CD27	T cells CD8 - 3
1.47e-23	0.390056	0.276	0.137	2.06e-19	8	CLDND1	T cells CD8 - 3
9.21e-23	0.327173	0.606	0.406	1.29e-18	8	PPP2R5C	T cells CD8 - 3
2.35e-22	0.316859	0.259	0.124	3.3e-18	8	TNFAIP3	T cells CD8 - 3
1.94e-21	0.334609	0.517	0.331	2.72e-17	8	LEPROTL1	T cells CD8 - 3
1.47e-20	0.31659	0.539	0.355	2.07e-16	8	CD2	T cells CD8 - 3
9.75e-17	0.324039	0.405	0.261	1.37e-12	8	GADD45B	T cells CD8 - 3
8.2e-16	0.305138	0.325	0.196	1.15e-11	8	DYNLT1	T cells CD8 - 3
2.12e-15	0.328284	0.483	0.335	2.97e-11	8	ZFP36	T cells CD8 - 3
0	1.88556	1	0.678	0	9	GNLY	NK cells resting
0	1.88204	0.732	0.137	0	9	SPON2	NK cells resting
0	1.80302	0.832	0.102	0	9	FCER1G	NK cells resting
0	1.74187	0.916	0.304	0	9	GZMB	NK cells resting
0	1.73834	0.756	0.063	0	9	KLRF1	NK cells resting
0	1.72616	0.946	0.179	0	9	TYROBP	NK cells resting
0	1.60754	0.699	0.076	0	9	TRDC	NK cells resting
0	1.56913	0.9	0.268	0	9	KLRB1	NK cells resting
0	1.35387	0.678	0.125	0	9	FCGR3A	NK cells resting
0	1.28215	0.425	0.015	0	9	IGFBP7	NK cells resting
0	1.24123	0.331	0.018	0	9	KLRC1	NK cells resting
4.93e-293	1.47643	0.781	0.212	6.91e-289	9	HOPX	NK cells resting
2.6e-292	1.56543	0.845	0.274	3.64e-288	9	PRF1	NK cells resting
1.29e-262	1.27205	0.563	0.106	1.81e-258	9	IL2RB	NK cells resting
3.12e-261	1.13459	0.254	0.014	4.38e-257	9	MYOM2	NK cells resting
1.38e-257	0.869239	0.292	0.021	1.94e-253	9	CHST2	NK cells resting
2.59e-257	1.22647	0.83	0.25	3.63e-253	9	KLRD1	NK cells resting
5.42e-257	1.30021	0.997	0.692	7.6e-253	9	NKG7	NK cells resting
5e-221	1.21088	0.897	0.377	7.01e-217	9	GZMA	NK cells resting
1.4e-217	1.35948	0.778	0.262	1.97e-213	9	FGFBP2	NK cells resting
2.18e-217	1.20693	0.937	0.437	3.06e-213	9	CST7	NK cells resting
5.67e-214	1.33057	0.512	0.106	7.95e-210	9	CLIC3	NK cells resting
1.76e-204	1.22899	0.754	0.283	2.47e-200	9	CD247	NK cells resting
1.07e-195	1.17372	0.883	0.49	1.5e-191	9	CD7	NK cells resting
3.58e-185	1.10287	0.875	0.44	5.01e-181	9	CTSW	NK cells resting
9.42e-170	0.95729	0.368	0.062	1.32e-165	9	TTC38	NK cells resting
1.31e-169	1.11801	0.719	0.249	1.84e-165	9	CMC1	NK cells resting
1.5e-161	1.034	0.659	0.234	2.1e-157	9	EFHD2	NK cells resting
4.19e-161	0.989138	0.903	0.621	5.88e-157	9	IFITM2	NK cells resting
5.11e-159	0.943216	0.903	0.539	7.17e-155	9	SRGN	NK cells resting
4.65e-135	0.657477	0.989	0.948	6.52e-131	9	PFN1	NK cells resting
7.93e-135	1.11079	0.586	0.203	1.11e-130	9	CCL4	NK cells resting
1.04e-131	0.916801	0.824	0.422	1.45e-127	9	ID2	NK cells resting
1.23e-123	0.773006	0.328	0.067	1.72e-119	9	CD300A	NK cells resting
1.05e-121	0.911735	0.491	0.155	1.47e-117	9	MATK	NK cells resting
6.29e-121	0.898144	0.472	0.142	8.81e-117	9	RHOC	NK cells resting
4.98e-115	0.84983	0.826	0.506	6.98e-111	9	ITGB2	NK cells resting
2.71e-111	0.974976	0.585	0.248	3.8e-107	9	IFITM3	NK cells resting
3.46e-111	0.727672	0.269	0.049	4.85e-107	9	XCL2	NK cells resting
3.56e-109	0.879888	0.74	0.407	4.99e-105	9	PLAC8	NK cells resting
4.73e-105	0.828018	0.418	0.125	6.63e-101	9	FGR	NK cells resting
3.3e-104	0.688942	0.91	0.661	4.63e-100	9	HCST	NK cells resting
1.11e-102	0.816769	0.363	0.096	1.56e-98	9	S1PR5	NK cells resting
2.79e-99	0.77333	0.273	0.056	3.91e-95	9	CX3CR1	NK cells resting
1.5e-98	0.656062	0.932	0.699	2.11e-94	9	IFITM1	NK cells resting
4.48e-95	0.727977	0.7	0.354	6.27e-91	9	MYO1F	NK cells resting
4.5e-93	0.846248	0.521	0.216	6.31e-89	9	ABHD17A	NK cells resting
1.6e-92	0.808559	0.569	0.251	2.24e-88	9	CD63	NK cells resting
7.79e-92	0.710562	0.282	0.063	1.09e-87	9	CD160	NK cells resting
8.44e-92	0.793399	0.374	0.109	1.18e-87	9	ADGRG1	NK cells resting
4.4e-79	0.751111	0.453	0.178	6.17e-75	9	APMAP	NK cells resting
2.61e-77	0.661273	0.303	0.084	3.66e-73	9	TXK	NK cells resting
4.95e-77	0.659038	0.269	0.068	6.94e-73	9	PRSS23	NK cells resting
7.59e-76	0.471388	0.962	0.919	1.06e-71	9	SERF2	NK cells resting
1.99e-75	0.643048	0.921	0.707	2.79e-71	9	CCL5	NK cells resting
4.64e-74	0.681225	0.338	0.106	6.51e-70	9	C1orf21	NK cells resting
2.69e-73	0.594438	0.883	0.735	3.77e-69	9	ARPC2	NK cells resting
1.44e-72	0.757185	0.491	0.222	2.02e-68	9	DOK2	NK cells resting
7.05e-72	0.699858	0.442	0.181	9.88e-68	9	TPST2	NK cells resting
6.98e-71	0.484114	0.968	0.902	9.78e-67	9	CFL1	NK cells resting
3.24e-69	0.736673	0.453	0.194	4.54e-65	9	RUNX3	NK cells resting
5.34e-67	0.702035	0.621	0.358	7.49e-63	9	ARL4C	NK cells resting
4.32e-65	0.640818	0.301	0.095	6.06e-61	9	TBX21	NK cells resting
5.05e-64	0.696936	0.561	0.287	7.08e-60	9	C12orf75	NK cells resting
1.69e-63	0.345186	0.994	0.987	2.38e-59	9	HLA-C	NK cells resting
1.56e-61	0.504883	0.937	0.869	2.19e-57	9	CYBA	NK cells resting
8.04e-61	0.642228	0.645	0.412	1.13e-56	9	RAP1B	NK cells resting
4.11e-60	0.316457	0.998	0.994	5.77e-56	9	HLA-B	NK cells resting
1.94e-59	0.605634	0.723	0.5	2.72e-55	9	LITAF	NK cells resting
1.61e-58	0.657677	0.51	0.262	2.25e-54	9	CHST12	NK cells resting
7.79e-56	0.547023	0.854	0.717	1.09e-51	9	UBB	NK cells resting
1.94e-54	0.622369	0.269	0.087	2.73e-50	9	MAP3K8	NK cells resting
5.06e-54	0.660514	0.534	0.302	7.1e-50	9	FAM49B	NK cells resting
6.36e-54	0.604133	0.385	0.162	8.91e-50	9	SAMD3	NK cells resting
6.63e-54	0.612583	0.469	0.232	9.29e-50	9	CTSD	NK cells resting
1.13e-53	0.384673	0.971	0.906	1.58e-49	9	SH3BGRL3	NK cells resting
1.35e-53	0.610533	0.628	0.378	1.89e-49	9	GZMM	NK cells resting
1.44e-53	0.61932	0.317	0.117	2.02e-49	9	NCR3	NK cells resting
2.1e-53	0.633506	0.52	0.286	2.94e-49	9	JAK1	NK cells resting
2.44e-52	0.583591	0.263	0.086	3.41e-48	9	HSH2D	NK cells resting
2.8e-52	0.524964	0.783	0.614	3.92e-48	9	RAC2	NK cells resting
2.64e-51	0.628322	0.371	0.157	3.7e-47	9	PYHIN1	NK cells resting
8.44e-51	0.636663	0.401	0.183	1.18e-46	9	PLEK	NK cells resting
8.3e-49	0.634909	0.388	0.178	1.16e-44	9	SPN	NK cells resting
1.89e-48	0.579962	0.304	0.118	2.65e-44	9	UBE2F	NK cells resting
1.1e-47	0.677244	0.479	0.262	1.54e-43	9	DDIT4	NK cells resting
2.72e-47	0.5779	0.295	0.113	3.82e-43	9	MAPK1	NK cells resting
3.15e-45	0.582439	0.537	0.33	4.42e-41	9	NDUFB7	NK cells resting
1.23e-44	0.594158	0.507	0.295	1.72e-40	9	PPP1R18	NK cells resting
3.43e-43	0.635008	0.48	0.278	4.8e-39	9	XBP1	NK cells resting
4.1e-43	0.52873	0.648	0.451	5.75e-39	9	BIN2	NK cells resting
2.71e-42	0.595725	0.368	0.175	3.8e-38	9	C5orf56	NK cells resting
3.78e-42	0.588664	0.382	0.188	5.3e-38	9	GNG2	NK cells resting
9.2e-42	0.342166	0.962	0.94	1.29e-37	9	H3F3B	NK cells resting
1.3e-41	0.575548	0.58	0.391	1.82e-37	9	NDUFB2	NK cells resting
2.29e-41	0.642908	0.504	0.306	3.21e-37	9	ALOX5AP	NK cells resting
5.89e-41	0.488936	0.718	0.557	8.25e-37	9	CLIC1	NK cells resting
7.92e-41	0.565175	0.29	0.119	1.11e-36	9	CISD3	NK cells resting
3.95e-40	0.58616	0.609	0.435	5.54e-36	9	CCND3	NK cells resting
5.79e-39	0.535648	0.556	0.361	8.12e-35	9	GSTP1	NK cells resting
4.21e-38	0.579686	0.542	0.365	5.91e-34	9	DBI	NK cells resting
8.94e-38	0.590438	0.583	0.377	1.25e-33	9	LGALS1	NK cells resting
1.67e-37	0.525711	0.417	0.227	2.34e-33	9	OSTF1	NK cells resting
1.79e-36	0.536214	0.475	0.289	2.51e-32	9	TGFB1	NK cells resting
5.85e-36	0.403714	0.807	0.667	8.2e-32	9	CALM1	NK cells resting
1.61e-34	0.549993	0.387	0.208	2.25e-30	9	PIP4K2A	NK cells resting
1.71e-34	0.469788	0.637	0.47	2.4e-30	9	RARRES3	NK cells resting
6.57e-34	0.5243	0.482	0.304	9.21e-30	9	HMGN3	NK cells resting
1.12e-33	0.547804	0.406	0.228	1.58e-29	9	ARPC5L	NK cells resting
1.4e-33	0.468875	0.309	0.145	1.96e-29	9	GLIPR2	NK cells resting
2.47e-33	0.350183	0.99	0.989	3.46e-29	9	ACTB	NK cells resting
3.49e-33	0.547859	0.355	0.183	4.88e-29	9	APOBEC3G	NK cells resting
1.13e-32	0.519685	0.263	0.113	1.58e-28	9	ABI3	NK cells resting
3.55e-32	0.430718	0.727	0.56	4.97e-28	9	CD99	NK cells resting
6.49e-32	0.414037	0.894	0.835	9.1e-28	9	ACTG1	NK cells resting
1.1e-31	0.32256	0.884	0.833	1.55e-27	9	MYL6	NK cells resting
1.11e-30	0.490738	0.534	0.365	1.55e-26	9	RNF213	NK cells resting
1.66e-30	0.323091	0.886	0.809	2.33e-26	9	MYL12A	NK cells resting
8.21e-29	0.502165	0.355	0.195	1.15e-24	9	PRKCH	NK cells resting
7.18e-28	0.492217	0.458	0.3	1.01e-23	9	CD164	NK cells resting
8.34e-28	0.452244	0.713	0.6	1.17e-23	9	CDC42	NK cells resting
1.58e-27	0.462417	0.42	0.26	2.22e-23	9	ZAP70	NK cells resting
1.42e-26	0.429542	0.655	0.536	1.98e-22	9	UBL5	NK cells resting
4.76e-26	0.438958	0.537	0.378	6.67e-22	9	IRF1	NK cells resting
7.82e-26	0.446994	0.559	0.436	1.1e-21	9	POLR2L	NK cells resting
8.28e-26	0.325143	0.849	0.77	1.16e-21	9	GAPDH	NK cells resting
9.23e-26	0.469062	0.482	0.328	1.29e-21	9	FLNA	NK cells resting
2.31e-25	0.459172	0.36	0.213	3.24e-21	9	CDKN2D	NK cells resting
5.1e-25	0.467697	0.35	0.205	7.15e-21	9	DHRS7	NK cells resting
5.33e-25	0.339977	0.748	0.64	7.48e-21	9	UQCR11	NK cells resting
6.14e-25	0.483121	0.39	0.24	8.61e-21	9	C1orf162	NK cells resting
8.55e-25	0.45024	0.38	0.232	1.2e-20	9	SLC9A3R1	NK cells resting
1.14e-24	0.467116	0.46	0.312	1.6e-20	9	PSMB10	NK cells resting
2.1e-24	0.437911	0.597	0.477	2.94e-20	9	PPP1CA	NK cells resting
3.53e-24	0.454362	0.353	0.21	4.94e-20	9	RASSF5	NK cells resting
4.43e-24	0.460482	0.345	0.199	6.21e-20	9	CTSC	NK cells resting
5.42e-24	0.466173	0.319	0.175	7.6e-20	9	ZEB2	NK cells resting
9.54e-24	0.44967	0.452	0.31	1.34e-19	9	MSN	NK cells resting
1.34e-23	0.425653	0.507	0.361	1.88e-19	9	ARPC4	NK cells resting
1.41e-23	0.428129	0.445	0.303	1.98e-19	9	FMNL1	NK cells resting
1.44e-23	0.441383	0.513	0.378	2.02e-19	9	PRELID1	NK cells resting
2.59e-23	0.393002	0.319	0.176	3.64e-19	9	ITGAL	NK cells resting
5.49e-23	0.368541	0.664	0.548	7.7e-19	9	GUK1	NK cells resting
7.44e-23	0.463226	0.414	0.268	1.04e-18	9	CLEC2B	NK cells resting
7.5e-23	0.443093	0.368	0.224	1.05e-18	9	MBP	NK cells resting
7.55e-23	0.391122	0.544	0.422	1.06e-18	9	TPI1	NK cells resting
1.06e-22	0.445665	0.268	0.141	1.48e-18	9	HDDC2	NK cells resting
4.78e-22	0.458529	0.296	0.164	6.71e-18	9	PTGER2	NK cells resting
4.83e-22	0.306507	0.689	0.556	6.77e-18	9	NEAT1	NK cells resting
5.14e-22	0.438818	0.331	0.197	7.21e-18	9	C20orf24	NK cells resting
5.34e-22	0.430219	0.326	0.19	7.48e-18	9	CDK2AP2	NK cells resting
5.49e-22	0.447833	0.391	0.258	7.69e-18	9	AKNA	NK cells resting
7.94e-22	0.443988	0.371	0.233	1.11e-17	9	CFLAR	NK cells resting
8.47e-22	0.464791	0.309	0.178	1.19e-17	9	GLRX	NK cells resting
1.09e-21	0.430832	0.281	0.155	1.52e-17	9	SIPA1	NK cells resting
2.63e-21	0.444334	0.437	0.307	3.69e-17	9	PRDX5	NK cells resting
2.91e-21	0.412701	0.398	0.26	4.08e-17	9	DSTN	NK cells resting
5.66e-21	0.429673	0.485	0.359	7.93e-17	9	LCP1	NK cells resting
7.08e-21	0.39139	0.601	0.486	9.92e-17	9	RBM39	NK cells resting
1.36e-20	0.38209	0.526	0.4	1.9e-16	9	DRAP1	NK cells resting
2.25e-20	0.355622	0.648	0.554	3.15e-16	9	TCEB2	NK cells resting
2.3e-20	0.416818	0.338	0.21	3.22e-16	9	BANF1	NK cells resting
2.58e-20	0.426662	0.265	0.144	3.62e-16	9	SASH3	NK cells resting
3.34e-20	0.423502	0.425	0.292	4.68e-16	9	TCF25	NK cells resting
3.53e-20	0.37536	0.525	0.375	4.95e-16	9	ANXA1	NK cells resting
8.61e-20	0.430206	0.418	0.288	1.21e-15	9	SCP2	NK cells resting
1.92e-19	0.399852	0.472	0.356	2.69e-15	9	CCDC85B	NK cells resting
2.12e-19	0.378912	0.517	0.402	2.97e-15	9	ARPC5	NK cells resting
2.21e-19	0.402647	0.585	0.493	3.1e-15	9	EIF3G	NK cells resting
6.91e-19	0.390848	0.357	0.227	9.69e-15	9	CARD16	NK cells resting
1.11e-18	0.429616	0.319	0.197	1.56e-14	9	DGKZ	NK cells resting
1.32e-18	0.390472	0.58	0.469	1.85e-14	9	IER2	NK cells resting
1.59e-18	0.408639	0.319	0.197	2.23e-14	9	CH17-189H20.1	NK cells resting
4.21e-18	0.397466	0.441	0.33	5.9e-14	9	BSG	NK cells resting
4.68e-18	0.457911	0.455	0.337	6.56e-14	9	ZFP36	NK cells resting
6.75e-18	0.415253	0.292	0.177	9.46e-14	9	CCDC69	NK cells resting
8.24e-18	0.359684	0.539	0.435	1.16e-13	9	C9orf16	NK cells resting
8.61e-18	0.371091	0.274	0.159	1.21e-13	9	TLN1	NK cells resting
8.67e-17	0.391642	0.261	0.151	1.22e-12	9	SDF2L1	NK cells resting
9.18e-17	0.38724	0.453	0.34	1.29e-12	9	PRMT2	NK cells resting
1.5e-16	0.349214	0.518	0.412	2.11e-12	9	2022-09-07	NK cells resting
1.65e-16	0.405716	0.418	0.308	2.31e-12	9	P4HB	NK cells resting
4.13e-16	0.306724	0.607	0.524	5.79e-12	9	ATP5I	NK cells resting
4.6e-16	0.363988	0.442	0.33	6.44e-12	9	WIPF1	NK cells resting
6.3e-16	0.31485	0.645	0.569	8.84e-12	9	LSP1	NK cells resting
7.73e-16	0.356175	0.496	0.4	1.08e-11	9	COX8A	NK cells resting
2.11e-15	0.340494	0.472	0.368	2.96e-11	9	SEC61B	NK cells resting
2.25e-15	0.332659	0.414	0.304	3.15e-11	9	CYCS	NK cells resting
2.6e-15	0.416403	0.319	0.209	3.64e-11	9	APOBEC3C	NK cells resting
2.78e-15	0.384161	0.306	0.198	3.9e-11	9	IDS	NK cells resting
3.84e-15	0.348088	0.281	0.173	5.38e-11	9	CTDSP1	NK cells resting
4.56e-15	0.374537	0.455	0.349	6.39e-11	9	CALR	NK cells resting
5.51e-15	0.38921	0.349	0.244	7.72e-11	9	MAP1LC3B	NK cells resting
8.56e-15	0.356143	0.377	0.274	1.2e-10	9	SEPW1	NK cells resting
1.02e-14	0.338014	0.499	0.403	1.43e-10	9	CAP1	NK cells resting
1.21e-14	0.358279	0.382	0.272	1.7e-10	9	SELT	NK cells resting
1.35e-14	0.345237	0.691	0.633	1.89e-10	9	LY6E	NK cells resting
2.08e-14	0.367177	0.347	0.239	2.92e-10	9	AKAP13	NK cells resting
2.35e-14	0.337672	0.488	0.394	3.29e-10	9	VAMP8	NK cells resting
3.62e-14	0.40927	0.372	0.275	5.08e-10	9	RALY	NK cells resting
4.01e-14	0.347126	0.315	0.209	5.62e-10	9	VASP	NK cells resting
4.93e-14	0.351892	0.358	0.248	6.91e-10	9	FYN	NK cells resting
7.37e-14	0.343226	0.395	0.286	1.03e-09	9	SIGIRR	NK cells resting
7.79e-14	0.36708	0.268	0.169	1.09e-09	9	STK10	NK cells resting
1.26e-13	0.361778	0.322	0.218	1.77e-09	9	ADGRE5	NK cells resting
1.45e-13	0.332027	0.509	0.43	2.03e-09	9	TRAPPC1	NK cells resting
2.09e-13	0.360287	0.269	0.173	2.93e-09	9	IFI27L2	NK cells resting
2.12e-13	0.389819	0.455	0.356	2.97e-09	9	CDC42SE1	NK cells resting
2.7e-13	0.356278	0.338	0.239	3.79e-09	9	NAA38	NK cells resting
6.39e-13	0.328407	0.391	0.286	8.95e-09	9	BST2	NK cells resting
7.16e-13	0.328639	0.326	0.225	1e-08	9	DNAJB6	NK cells resting
1.17e-12	0.345002	0.433	0.341	1.64e-08	9	C9orf142	NK cells resting
1.87e-12	0.344132	0.355	0.261	2.63e-08	9	RHOF	NK cells resting
2.76e-12	0.319453	0.363	0.268	3.87e-08	9	GNG5	NK cells resting
2.96e-12	0.328194	0.39	0.297	4.15e-08	9	SELK	NK cells resting
3.99e-12	0.34717	0.395	0.311	5.59e-08	9	MYEOV2	NK cells resting
6.85e-12	0.342299	0.306	0.213	9.6e-08	9	MYDGF	NK cells resting
8.09e-12	0.353632	0.266	0.176	1.13e-07	9	IQGAP1	NK cells resting
1.4e-11	0.32913	0.314	0.222	1.96e-07	9	ZNHIT1	NK cells resting
2.23e-11	0.323813	0.345	0.256	3.13e-07	9	NOP10	NK cells resting
2.41e-11	0.338177	0.282	0.193	3.38e-07	9	SERPINB1	NK cells resting
2.45e-11	0.335872	0.306	0.218	3.43e-07	9	RPS19BP1	NK cells resting
3.44e-11	0.312001	0.265	0.176	4.82e-07	9	LRP10	NK cells resting
3.51e-11	0.330811	0.317	0.225	4.92e-07	9	INPP5D	NK cells resting
3.78e-11	0.344472	0.26	0.171	5.3e-07	9	PHPT1	NK cells resting
4.02e-11	0.325487	0.369	0.275	5.64e-07	9	RP5-1171I10.5	NK cells resting
6.86e-11	0.315688	0.301	0.213	9.61e-07	9	RNPEPL1	NK cells resting
7.99e-11	0.324366	0.344	0.26	1.12e-06	9	TMED9	NK cells resting
8.57e-11	0.303207	0.365	0.278	1.2e-06	9	TSC22D4	NK cells resting
1.07e-10	0.353812	0.265	0.179	1.5e-06	9	CEBPB	NK cells resting
1.08e-10	0.309808	0.431	0.335	1.51e-06	9	GIMAP7	NK cells resting
1.53e-10	0.300765	0.363	0.275	2.15e-06	9	CASP4	NK cells resting
1.76e-10	0.341278	0.347	0.264	2.47e-06	9	SYTL1	NK cells resting
1.9e-10	0.333469	0.311	0.227	2.66e-06	9	POLR3GL	NK cells resting
2.07e-10	0.326958	0.418	0.339	2.91e-06	9	PDIA3	NK cells resting
2.38e-10	0.310301	0.288	0.207	3.34e-06	9	NDUFS6	NK cells resting
2.62e-10	0.305464	0.344	0.259	3.67e-06	9	ETS1	NK cells resting
2.69e-10	0.312375	0.425	0.352	3.77e-06	9	CD47	NK cells resting
7.4e-10	0.311592	0.317	0.239	1.04e-05	9	ANAPC11	NK cells resting
1.62e-09	0.311174	0.279	0.199	2.27e-05	9	BZW1	NK cells resting
7.38e-09	0.304294	0.271	0.196	0.000103515	9	LINC00869	NK cells resting
7.81e-09	0.31016	0.325	0.25	0.000109417	9	YPEL3	NK cells resting
8.22e-09	0.315496	0.339	0.265	0.000115218	9	DYNLL1	NK cells resting
2.15e-08	0.308941	0.285	0.212	0.000300875	9	SKAP1	NK cells resting
2.42e-08	0.306723	0.273	0.201	0.000339655	9	PSMA4	NK cells resting
7.87e-08	0.327345	0.363	0.296	0.00110304	9	ATM	NK cells resting
2.9e-07	0.353521	0.45	0.393	0.00405792	9	C1orf56	NK cells resting
1.13e-132	1.03229	0.9	0.356	1.59e-128	10	GZMH	T cells CD8 - 4
4.05e-118	0.876436	0.995	0.686	5.68e-114	10	GNLY	T cells CD8 - 4
1.62e-98	0.832186	0.755	0.276	2.27e-94	10	FGFBP2	T cells CD8 - 4
2.44e-98	0.719062	0.995	0.798	3.43e-94	10	S100A4	T cells CD8 - 4
1.19e-76	0.725582	0.625	0.229	1.67e-72	10	AC092580.4	T cells CD8 - 4
1.79e-76	0.654625	0.99	0.699	2.5e-72	10	NKG7	T cells CD8 - 4
1.14e-70	0.742523	0.824	0.432	1.59e-66	10	ID2	T cells CD8 - 4
8.64e-67	0.424238	1	0.987	1.21e-62	10	HLA-C	T cells CD8 - 4
8.32e-66	0.376185	1	0.994	1.17e-61	10	HLA-B	T cells CD8 - 4
3.86e-65	0.561474	0.995	0.709	5.41e-61	10	CCL5	T cells CD8 - 4
5.53e-49	0.403187	0.86	0.453	7.74e-45	10	CST7	T cells CD8 - 4
6.19e-48	0.513908	0.664	0.32	8.67e-44	10	DUSP2	T cells CD8 - 4
4.18e-47	0.470173	0.985	0.728	5.86e-43	10	IL32	T cells CD8 - 4
7.49e-47	0.423377	0.975	0.907	1.05e-42	10	SH3BGRL3	T cells CD8 - 4
1.6e-44	0.478566	0.767	0.396	2.25e-40	10	GZMA	T cells CD8 - 4
8.04e-44	0.521818	0.897	0.6	1.13e-39	10	CRIP1	T cells CD8 - 4
8.64e-44	0.555235	0.841	0.559	1.21e-39	10	CD99	T cells CD8 - 4
3.46e-36	0.468289	0.782	0.516	4.85e-32	10	ITGB2	T cells CD8 - 4
3.5e-36	0.33455	0.995	0.961	4.9e-32	10	CD52	T cells CD8 - 4
4.03e-35	0.499585	0.382	0.151	5.65e-31	10	LINC00152	T cells CD8 - 4
4.22e-33	0.48761	0.561	0.294	5.92e-29	10	C12orf75	T cells CD8 - 4
9.31e-33	0.324032	0.958	0.782	1.31e-28	10	S100A6	T cells CD8 - 4
1.34e-32	0.453427	0.52	0.25	1.88e-28	10	LYAR	T cells CD8 - 4
1.5e-32	0.502217	0.645	0.365	2.1e-28	10	MYO1F	T cells CD8 - 4
3.54e-32	0.499457	0.502	0.247	4.96e-28	10	ITGB1	T cells CD8 - 4
1.26e-31	0.346958	0.828	0.551	1.77e-27	10	SRGN	T cells CD8 - 4
1.71e-31	0.39722	0.897	0.668	2.4e-27	10	HCST	T cells CD8 - 4
2.06e-30	0.674886	0.547	0.3	2.89e-26	10	KLRB1	T cells CD8 - 4
8.77e-29	0.402675	0.488	0.24	1.23e-24	10	HOPX	T cells CD8 - 4
1.42e-28	0.474027	0.284	0.108	1.99e-24	10	MIAT	T cells CD8 - 4
5.4e-28	0.335459	0.748	0.457	7.56e-24	10	CTSW	T cells CD8 - 4
9.39e-28	0.4586	0.625	0.374	1.32e-23	10	ANXA1	T cells CD8 - 4
5.28e-26	0.41619	0.762	0.534	7.41e-22	10	S100A10	T cells CD8 - 4
6.79e-25	0.459711	0.426	0.218	9.52e-21	10	CD6	T cells CD8 - 4
9.45e-24	0.446538	0.642	0.41	1.32e-19	10	PPP2R5C	T cells CD8 - 4
5.93e-23	0.303244	0.882	0.643	8.31e-19	10	CD3D	T cells CD8 - 4
2.74e-22	0.366461	0.625	0.384	3.84e-18	10	GZMM	T cells CD8 - 4
1.57e-21	0.334045	0.838	0.669	2.2e-17	10	CALM1	T cells CD8 - 4
2.44e-21	0.401537	0.581	0.358	3.42e-17	10	CD2	T cells CD8 - 4
7.81e-21	0.374407	0.463	0.254	1.1e-16	10	EFHD2	T cells CD8 - 4
7e-20	0.323057	0.821	0.609	9.81e-16	10	CD3E	T cells CD8 - 4
1.86e-19	0.38462	0.26	0.115	2.6e-15	10	ATG2A	T cells CD8 - 4
5.44e-19	0.346817	0.534	0.33	7.62e-15	10	FLNA	T cells CD8 - 4
1.04e-18	0.360571	0.542	0.338	1.46e-14	10	C9orf142	T cells CD8 - 4
1.55e-18	0.32253	0.713	0.506	2.17e-14	10	LITAF	T cells CD8 - 4
2.65e-18	0.329767	0.343	0.17	3.72e-14	10	MATK	T cells CD8 - 4
6.31e-18	0.353428	0.272	0.127	8.85e-14	10	TNFAIP3	T cells CD8 - 4
8.84e-18	0.372778	0.431	0.245	1.24e-13	10	RORA	T cells CD8 - 4
2.32e-17	0.309407	0.382	0.203	3.26e-13	10	RUNX3	T cells CD8 - 4
4.86e-17	0.344838	0.453	0.268	6.81e-13	10	DDIT4	T cells CD8 - 4
7.53e-17	0.358832	0.574	0.372	1.06e-12	10	CD3G	T cells CD8 - 4
1.27e-16	0.345181	0.262	0.125	1.78e-12	10	CD5	T cells CD8 - 4
3.17e-16	0.3109	0.571	0.383	4.45e-12	10	SUN2	T cells CD8 - 4
2.91e-15	0.327929	0.821	0.721	4.07e-11	10	UBC	T cells CD8 - 4
5.49e-14	0.337418	0.463	0.292	7.69e-10	10	YWHAQ	T cells CD8 - 4
8.85e-14	0.302348	0.623	0.437	1.24e-09	10	LCK	T cells CD8 - 4
1.12e-13	0.315691	0.282	0.148	1.58e-09	10	PATL2	T cells CD8 - 4
1.52e-13	0.329676	0.458	0.296	2.14e-09	10	SELK	T cells CD8 - 4
2.25e-13	0.331422	0.417	0.263	3.16e-09	10	DSTN	T cells CD8 - 4
6.66e-13	0.373918	0.676	0.515	9.34e-09	10	TRBC1	T cells CD8 - 4
1.73e-10	0.307665	0.365	0.23	2.42e-06	10	ABHD17A	T cells CD8 - 4
2.01e-264	1.6678	0.713	0.097	2.82e-260	11	TRDC	T cells CD8/NK cells resting
1.38e-260	1.2775	0.427	0.03	1.93e-256	11	KLRC2	T cells CD8/NK cells resting
4e-165	1.07488	0.576	0.093	5.61e-161	11	KLRF1	T cells CD8/NK cells resting
8.07e-159	1.34062	0.941	0.325	1.13e-154	11	GZMB	T cells CD8/NK cells resting
1.67e-155	1.19788	0.682	0.144	2.35e-151	11	FCGR3A	T cells CD8/NK cells resting
7.43e-149	1.2513	0.966	0.359	1.04e-144	11	GZMH	T cells CD8/NK cells resting
1.74e-148	1.5668	1	0.689	2.44e-144	11	GNLY	T cells CD8/NK cells resting
4.88e-139	1.27428	1	0.702	6.84e-135	11	NKG7	T cells CD8/NK cells resting
8.42e-127	1.20844	0.847	0.293	1.18e-122	11	PRF1	T cells CD8/NK cells resting
2.64e-125	1.14412	0.966	0.453	3.7e-121	11	CST7	T cells CD8/NK cells resting
5.52e-121	1.21763	0.826	0.278	7.73e-117	11	FGFBP2	T cells CD8/NK cells resting
2.68e-113	1.06154	0.813	0.27	3.75e-109	11	KLRD1	T cells CD8/NK cells resting
6.72e-109	1.05692	0.994	0.712	9.42e-105	11	CCL5	T cells CD8/NK cells resting
1.58e-107	0.997229	0.71	0.213	2.21e-103	11	TYROBP	T cells CD8/NK cells resting
1.82e-100	1.03761	0.903	0.454	2.55e-96	11	CTSW	T cells CD8/NK cells resting
2.91e-89	0.99658	0.685	0.235	4.08e-85	11	HOPX	T cells CD8/NK cells resting
7.18e-83	0.949265	0.735	0.265	1.01e-78	11	CMC1	T cells CD8/NK cells resting
8.21e-78	0.857935	0.651	0.214	1.15e-73	11	CCL4	T cells CD8/NK cells resting
6.65e-71	0.864193	0.832	0.397	9.31e-67	11	GZMA	T cells CD8/NK cells resting
2.7e-70	0.854205	0.536	0.165	3.78e-66	11	SPON2	T cells CD8/NK cells resting
3.86e-70	0.606281	1	0.949	5.41e-66	11	PFN1	T cells CD8/NK cells resting
4.02e-70	0.343582	1	1	5.64e-66	11	B2M	T cells CD8/NK cells resting
8.67e-66	0.506756	1	0.987	1.21e-61	11	HLA-C	T cells CD8/NK cells resting
1.35e-62	0.78414	0.645	0.259	1.89e-58	11	CD63	T cells CD8/NK cells resting
7.46e-61	0.777523	0.629	0.25	1.05e-56	11	EFHD2	T cells CD8/NK cells resting
1.86e-60	0.723746	0.417	0.117	2.61e-56	11	ADGRG1	T cells CD8/NK cells resting
3.9e-59	0.806642	0.816	0.436	5.46e-55	11	ID2	T cells CD8/NK cells resting
4.9e-59	0.666241	0.882	0.552	6.86e-55	11	SRGN	T cells CD8/NK cells resting
1.03e-58	0.690424	0.947	0.668	1.44e-54	11	HCST	T cells CD8/NK cells resting
4.99e-54	0.723292	0.377	0.105	7e-50	11	S1PR5	T cells CD8/NK cells resting
6.51e-54	0.30612	1	0.999	9.12e-50	11	TMSB4X	T cells CD8/NK cells resting
6.59e-53	0.406379	1	0.994	9.24e-49	11	HLA-B	T cells CD8/NK cells resting
1.81e-51	0.792246	0.579	0.234	2.54e-47	11	AC092580.4	T cells CD8/NK cells resting
1.16e-50	0.81792	0.645	0.303	1.63e-46	11	CD247	T cells CD8/NK cells resting
3.46e-50	0.788191	0.66	0.299	4.85e-46	11	KLRB1	T cells CD8/NK cells resting
8.67e-50	0.740087	0.81	0.517	1.22e-45	11	ITGB2	T cells CD8/NK cells resting
1.46e-48	0.646754	0.474	0.167	2.05e-44	11	MATK	T cells CD8/NK cells resting
2.33e-48	0.649241	0.72	0.365	3.27e-44	11	MYO1F	T cells CD8/NK cells resting
2.24e-46	0.524594	0.972	0.801	3.14e-42	11	S100A4	T cells CD8/NK cells resting
2.41e-46	0.853694	0.383	0.124	3.38e-42	11	CLIC3	T cells CD8/NK cells resting
1.87e-45	0.642445	0.442	0.154	2.62e-41	11	RHOC	T cells CD8/NK cells resting
4.33e-45	0.503543	0.975	0.904	6.07e-41	11	CFL1	T cells CD8/NK cells resting
1.6e-44	0.507668	0.972	0.87	2.24e-40	11	CYBA	T cells CD8/NK cells resting
3.82e-44	0.446377	1	0.98	5.35e-40	11	HLA-A	T cells CD8/NK cells resting
2.01e-43	0.591385	0.29	0.076	2.81e-39	11	TTC38	T cells CD8/NK cells resting
2.43e-42	0.609317	0.798	0.505	3.41e-38	11	LITAF	T cells CD8/NK cells resting
7.03e-42	0.596579	0.826	0.563	9.85e-38	11	CD99	T cells CD8/NK cells resting
1.04e-40	0.66946	0.607	0.295	1.46e-36	11	C12orf75	T cells CD8/NK cells resting
1.27e-40	0.691931	0.452	0.175	1.78e-36	11	ZEB2	T cells CD8/NK cells resting
2.13e-40	0.450827	0.978	0.908	2.98e-36	11	SH3BGRL3	T cells CD8/NK cells resting
2.13e-40	0.663769	0.29	0.082	2.99e-36	11	TRG-AS1	T cells CD8/NK cells resting
4.28e-40	0.519084	0.333	0.1	5.99e-36	11	TBX21	T cells CD8/NK cells resting
7.17e-39	0.54525	0.938	0.732	1.01e-34	11	IL32	T cells CD8/NK cells resting
1.65e-38	0.534089	0.991	0.989	2.31e-34	11	ACTB	T cells CD8/NK cells resting
3.1e-38	0.734395	0.667	0.372	4.35e-34	11	MT2A	T cells CD8/NK cells resting
4.81e-38	0.732264	0.679	0.381	6.74e-34	11	LGALS1	T cells CD8/NK cells resting
1.17e-37	0.628753	0.688	0.385	1.64e-33	11	GZMM	T cells CD8/NK cells resting
1.42e-37	0.593697	0.361	0.121	1.99e-33	11	TRGC1	T cells CD8/NK cells resting
2.64e-37	0.835482	0.477	0.203	3.71e-33	11	TRGC2	T cells CD8/NK cells resting
5.04e-37	0.615136	0.336	0.111	7.06e-33	11	FCRL6	T cells CD8/NK cells resting
1.39e-36	0.619976	0.505	0.227	1.95e-32	11	ABHD17A	T cells CD8/NK cells resting
1.82e-35	0.591939	0.626	0.328	2.55e-31	11	FLNA	T cells CD8/NK cells resting
6.37e-35	0.41368	0.947	0.784	8.93e-31	11	S100A6	T cells CD8/NK cells resting
7.91e-34	0.488915	0.262	0.075	1.11e-29	11	PRSS23	T cells CD8/NK cells resting
2.29e-31	0.396353	0.941	0.832	3.21e-27	11	MYL6	T cells CD8/NK cells resting
3.4e-31	0.631302	0.333	0.123	4.76e-27	11	NCR3	T cells CD8/NK cells resting
5.53e-31	0.499054	0.327	0.114	7.76e-27	11	C1orf21	T cells CD8/NK cells resting
1.29e-30	0.498799	0.885	0.74	1.81e-26	11	ARPC2	T cells CD8/NK cells resting
2.74e-30	0.331616	0.978	0.92	3.84e-26	11	SERF2	T cells CD8/NK cells resting
7.61e-30	0.506508	0.857	0.67	1.07e-25	11	CALM1	T cells CD8/NK cells resting
2.31e-28	0.52054	0.829	0.634	3.23e-24	11	IFITM2	T cells CD8/NK cells resting
1.12e-27	0.519551	0.421	0.193	1.57e-23	11	GNG2	T cells CD8/NK cells resting
2.72e-27	0.550579	0.47	0.232	3.81e-23	11	DOK2	T cells CD8/NK cells resting
6.9e-27	0.529368	0.424	0.189	9.67e-23	11	PLEK	T cells CD8/NK cells resting
1.27e-26	0.51119	0.741	0.509	1.78e-22	11	CD7	T cells CD8/NK cells resting
4.05e-26	0.485606	0.265	0.091	5.67e-22	11	TIGIT	T cells CD8/NK cells resting
5.21e-25	0.493365	0.745	0.568	7.3e-21	11	LSP1	T cells CD8/NK cells resting
1.3e-24	0.485303	0.302	0.119	1.82e-20	11	MAPK1	T cells CD8/NK cells resting
1.37e-24	0.486743	0.698	0.474	1.92e-20	11	RARRES3	T cells CD8/NK cells resting
2.86e-24	0.534966	0.511	0.289	4.01e-20	11	SCP2	T cells CD8/NK cells resting
1.39e-23	0.377368	0.916	0.707	1.95e-19	11	IFITM1	T cells CD8/NK cells resting
1.65e-23	0.498263	0.445	0.226	2.31e-19	11	ANXA2	T cells CD8/NK cells resting
5.39e-23	0.45628	0.318	0.13	7.55e-19	11	IL2RB	T cells CD8/NK cells resting
3.23e-22	0.397596	0.788	0.619	4.52e-18	11	RAC2	T cells CD8/NK cells resting
3.62e-22	0.502449	0.579	0.366	5.07e-18	11	GSTP1	T cells CD8/NK cells resting
4.88e-22	0.412081	0.773	0.561	6.84e-18	11	CLIC1	T cells CD8/NK cells resting
1.42e-21	0.471303	0.586	0.38	1.98e-17	11	PRELID1	T cells CD8/NK cells resting
1.86e-21	0.481117	0.321	0.138	2.61e-17	11	FGR	T cells CD8/NK cells resting
8.14e-21	0.474779	0.442	0.235	1.14e-16	11	SLC9A3R1	T cells CD8/NK cells resting
8.55e-21	0.436642	0.611	0.396	1.2e-16	11	NDUFB2	T cells CD8/NK cells resting
2.9e-20	0.37314	0.891	0.772	4.07e-16	11	GAPDH	T cells CD8/NK cells resting
3.5e-20	0.471064	0.414	0.216	4.91e-16	11	CDKN2D	T cells CD8/NK cells resting
4.84e-20	0.475352	0.262	0.105	6.78e-16	11	SYTL3	T cells CD8/NK cells resting
5.31e-20	0.459778	0.293	0.125	7.45e-16	11	CISD3	T cells CD8/NK cells resting
5.85e-20	0.505752	0.502	0.303	8.19e-16	11	PPP1R18	T cells CD8/NK cells resting
1.04e-19	0.392491	0.9	0.811	1.46e-15	11	MYL12A	T cells CD8/NK cells resting
1.07e-19	0.483692	0.355	0.171	1.51e-15	11	SAMD3	T cells CD8/NK cells resting
1.09e-19	0.417379	0.57	0.36	1.53e-15	11	LCP1	T cells CD8/NK cells resting
1.21e-19	0.476035	0.352	0.165	1.7e-15	11	PYHIN1	T cells CD8/NK cells resting
3.45e-19	0.421067	0.542	0.34	4.83e-15	11	C9orf142	T cells CD8/NK cells resting
3.75e-19	0.443534	0.402	0.202	5.26e-15	11	CTSC	T cells CD8/NK cells resting
5.16e-19	0.465896	0.361	0.179	7.23e-15	11	ITGAL	T cells CD8/NK cells resting
5.86e-19	0.482971	0.53	0.337	8.21e-15	11	NDUFB7	T cells CD8/NK cells resting
1.48e-18	0.402676	0.617	0.421	2.08e-14	11	RAP1B	T cells CD8/NK cells resting
1.91e-18	0.435131	0.667	0.479	2.68e-14	11	PPP1CA	T cells CD8/NK cells resting
3.07e-18	0.452013	0.791	0.607	4.3e-14	11	CRIP1	T cells CD8/NK cells resting
3.34e-18	0.43607	0.274	0.118	4.68e-14	11	ABI3	T cells CD8/NK cells resting
3.53e-18	0.465781	0.592	0.378	4.95e-14	11	ANXA1	T cells CD8/NK cells resting
3.58e-18	0.441039	0.377	0.19	5.01e-14	11	APMAP	T cells CD8/NK cells resting
1.48e-17	0.470688	0.539	0.35	2.07e-13	11	CALR	T cells CD8/NK cells resting
1.76e-17	0.457416	0.346	0.174	2.47e-13	11	PTPN7	T cells CD8/NK cells resting
2.7e-17	0.438092	0.321	0.155	3.79e-13	11	RASSF1	T cells CD8/NK cells resting
2.74e-17	0.448888	0.642	0.458	3.84e-13	11	BIN2	T cells CD8/NK cells resting
4.42e-17	0.396717	0.626	0.439	6.2e-13	11	LCK	T cells CD8/NK cells resting
6e-17	0.433269	0.47	0.272	8.42e-13	11	CHST12	T cells CD8/NK cells resting
9.76e-17	0.3125	0.941	0.868	1.37e-12	11	ARHGDIB	T cells CD8/NK cells resting
1.05e-16	0.415928	0.302	0.144	1.47e-12	11	HDDC2	T cells CD8/NK cells resting
1.34e-16	0.352069	0.71	0.551	1.88e-12	11	GUK1	T cells CD8/NK cells resting
1.88e-16	0.468222	0.43	0.249	2.63e-12	11	FYN	T cells CD8/NK cells resting
3.81e-16	0.379321	0.371	0.195	5.33e-12	11	LINC00869	T cells CD8/NK cells resting
4.84e-16	0.430578	0.442	0.265	6.78e-12	11	ZAP70	T cells CD8/NK cells resting
5.42e-16	0.420312	0.364	0.193	7.6e-12	11	TPST2	T cells CD8/NK cells resting
6.55e-16	0.429861	0.371	0.2	9.18e-12	11	PRKCH	T cells CD8/NK cells resting
1.22e-15	0.424923	0.389	0.211	1.71e-11	11	KLRG1	T cells CD8/NK cells resting
1.31e-15	0.38495	0.579	0.401	1.84e-11	11	COX8A	T cells CD8/NK cells resting
1.39e-15	0.426647	0.539	0.371	1.95e-11	11	DBI	T cells CD8/NK cells resting
1.81e-15	0.444974	0.439	0.263	2.53e-11	11	DSTN	T cells CD8/NK cells resting
2.04e-15	0.400189	0.268	0.125	2.86e-11	11	UBE2F	T cells CD8/NK cells resting
2.65e-15	0.436899	0.374	0.205	3.72e-11	11	RUNX3	T cells CD8/NK cells resting
3.3e-15	0.367544	0.707	0.55	4.63e-11	11	MYL12B	T cells CD8/NK cells resting
6.5e-15	0.402048	0.442	0.274	9.11e-11	11	SELT	T cells CD8/NK cells resting
8.47e-15	0.41536	0.349	0.189	1.19e-10	11	APOBEC3G	T cells CD8/NK cells resting
1.01e-14	0.365456	0.595	0.424	1.41e-10	11	TPI1	T cells CD8/NK cells resting
1.43e-14	0.398589	0.576	0.403	2.01e-10	11	CAP1	T cells CD8/NK cells resting
1.55e-14	0.41963	0.374	0.209	2.17e-10	11	DHRS7	T cells CD8/NK cells resting
2.55e-14	0.332363	0.841	0.722	3.58e-10	11	UBB	T cells CD8/NK cells resting
2.98e-14	0.347983	0.726	0.59	4.17e-10	11	SUB1	T cells CD8/NK cells resting
2.99e-14	0.35216	0.598	0.414	4.2e-10	11	PPP2R5C	T cells CD8/NK cells resting
3.24e-14	0.327532	0.701	0.515	4.54e-10	11	TRBC1	T cells CD8/NK cells resting
7.43e-14	0.491809	0.427	0.266	1.04e-09	11	GADD45B	T cells CD8/NK cells resting
9.7e-14	0.366082	0.664	0.509	1.36e-09	11	PRR13	T cells CD8/NK cells resting
1.64e-13	0.383923	0.486	0.314	2.3e-09	11	MSN	T cells CD8/NK cells resting
1.78e-13	0.397445	0.346	0.192	2.5e-09	11	HSPA5	T cells CD8/NK cells resting
2.86e-13	0.372373	0.564	0.394	4.01e-09	11	VAMP8	T cells CD8/NK cells resting
4.52e-13	0.362788	0.399	0.235	6.34e-09	11	ARPC5L	T cells CD8/NK cells resting
5.83e-13	0.364771	0.477	0.316	8.17e-09	11	MYO1G	T cells CD8/NK cells resting
1.13e-12	0.327485	0.826	0.722	1.58e-08	11	UBC	T cells CD8/NK cells resting
1.13e-12	0.314454	0.667	0.513	1.58e-08	11	IL2RG	T cells CD8/NK cells resting
1.28e-12	0.390935	0.449	0.294	1.79e-08	11	YWHAQ	T cells CD8/NK cells resting
2.41e-12	0.331117	0.595	0.439	3.38e-08	11	POLR2L	T cells CD8/NK cells resting
3.36e-12	0.373839	0.539	0.386	4.71e-08	11	SUN2	T cells CD8/NK cells resting
4.1e-12	0.336054	0.897	0.837	5.75e-08	11	ACTG1	T cells CD8/NK cells resting
4.85e-12	0.397741	0.318	0.181	6.8e-08	11	RNF166	T cells CD8/NK cells resting
5.42e-12	0.378625	0.33	0.187	7.6e-08	11	SPN	T cells CD8/NK cells resting
6.04e-12	0.424554	0.371	0.226	8.46e-08	11	SYNE2	T cells CD8/NK cells resting
6.05e-12	0.406872	0.318	0.183	8.47e-08	11	C5orf56	T cells CD8/NK cells resting
6.22e-12	0.324442	0.259	0.13	8.72e-08	11	TSEN54	T cells CD8/NK cells resting
6.23e-12	0.36464	0.72	0.604	8.73e-08	11	CDC42	T cells CD8/NK cells resting
7.75e-12	0.361537	0.467	0.312	1.09e-07	11	FAM49B	T cells CD8/NK cells resting
9.25e-12	0.321801	0.71	0.555	1.3e-07	11	TCEB2	T cells CD8/NK cells resting
1.16e-11	0.374343	0.361	0.215	1.62e-07	11	PIP4K2A	T cells CD8/NK cells resting
1.17e-11	0.335124	0.586	0.424	1.64e-07	11	PLAC8	T cells CD8/NK cells resting
2.54e-11	0.348567	0.371	0.227	3.56e-07	11	DNAJB6	T cells CD8/NK cells resting
2.62e-11	0.367016	0.495	0.34	3.67e-07	11	ZFP36	T cells CD8/NK cells resting
2.94e-11	0.349805	0.445	0.297	4.12e-07	11	TGFB1	T cells CD8/NK cells resting
3.11e-11	0.318631	0.411	0.264	4.36e-07	11	UBE2L3	T cells CD8/NK cells resting
3.19e-11	0.308426	0.358	0.211	4.48e-07	11	CAPN2	T cells CD8/NK cells resting
4.59e-11	0.32599	0.355	0.212	6.44e-07	11	SKAP1	T cells CD8/NK cells resting
4.8e-11	0.330937	0.598	0.474	6.73e-07	11	RHOA	T cells CD8/NK cells resting
5.03e-11	0.380967	0.305	0.175	7.06e-07	11	IFI27L2	T cells CD8/NK cells resting
8.29e-11	0.339285	0.567	0.431	1.16e-06	11	TRAPPC1	T cells CD8/NK cells resting
1.25e-10	0.36809	0.364	0.229	1.75e-06	11	MBP	T cells CD8/NK cells resting
1.52e-10	0.330447	0.561	0.414	2.13e-06	11	2022-09-07	T cells CD8/NK cells resting
2.53e-10	0.326359	0.333	0.201	3.54e-06	11	C20orf24	T cells CD8/NK cells resting
2.6e-10	0.355774	0.374	0.244	3.64e-06	11	CTSD	T cells CD8/NK cells resting
2.65e-10	0.368203	0.352	0.22	3.72e-06	11	ADGRE5	T cells CD8/NK cells resting
4.45e-10	0.312694	0.508	0.372	6.24e-06	11	RNF213	T cells CD8/NK cells resting
5.8e-10	0.340956	0.393	0.258	8.13e-06	11	AHNAK	T cells CD8/NK cells resting
8.07e-10	0.339521	0.28	0.157	1.13e-05	11	LINC00152	T cells CD8/NK cells resting
9.96e-10	0.30992	0.271	0.155	1.4e-05	11	SDF2L1	T cells CD8/NK cells resting
1.04e-09	0.319392	0.514	0.38	1.46e-05	11	UQCRQ	T cells CD8/NK cells resting
1.14e-09	0.345042	0.421	0.288	1.59e-05	11	SIGIRR	T cells CD8/NK cells resting
1.18e-09	0.324497	0.464	0.334	1.66e-05	11	WDR83OS	T cells CD8/NK cells resting
1.24e-09	0.341585	0.408	0.277	1.74e-05	11	RALY	T cells CD8/NK cells resting
1.25e-09	0.325081	0.411	0.279	1.76e-05	11	TSC22D4	T cells CD8/NK cells resting
3.63e-09	0.31184	0.405	0.277	5.08e-05	11	SEPW1	T cells CD8/NK cells resting
3.75e-09	0.338622	0.336	0.212	5.26e-05	11	APOBEC3C	T cells CD8/NK cells resting
3.82e-09	0.357025	0.324	0.201	5.36e-05	11	DGKZ	T cells CD8/NK cells resting
4.83e-09	0.368547	0.358	0.235	6.77e-05	11	OSTF1	T cells CD8/NK cells resting
7.9e-09	0.354644	0.461	0.34	0.000110676	11	PDIA3	T cells CD8/NK cells resting
8.01e-09	0.327015	0.274	0.162	0.000112337	11	TLN1	T cells CD8/NK cells resting
1.04e-08	0.358949	0.336	0.221	0.000145456	11	IDH2	T cells CD8/NK cells resting
1.05e-08	0.304446	0.486	0.367	0.000147608	11	ARPC4	T cells CD8/NK cells resting
1.21e-08	0.337621	0.433	0.318	0.000170187	11	PSMB10	T cells CD8/NK cells resting
1.27e-08	0.309403	0.265	0.152	0.000178412	11	SYNE1	T cells CD8/NK cells resting
2.07e-08	0.311237	0.617	0.527	0.00029017	11	ATP5I	T cells CD8/NK cells resting
2.29e-08	0.309825	0.489	0.371	0.000320801	11	SEC61B	T cells CD8/NK cells resting
2.42e-08	0.301339	0.561	0.443	0.000338652	11	CCND3	T cells CD8/NK cells resting
2.57e-08	0.328647	0.486	0.369	0.00035995	11	ARF1	T cells CD8/NK cells resting
8.32e-08	0.303699	0.514	0.406	0.00116671	11	ARPC5	T cells CD8/NK cells resting
9.02e-08	0.303224	0.43	0.317	0.00126391	11	POMP	T cells CD8/NK cells resting
2.6e-07	0.32102	0.299	0.195	0.00364431	11	CDK2AP2	T cells CD8/NK cells resting
2.7e-07	0.300642	0.374	0.264	0.00378911	11	PGAM1	T cells CD8/NK cells resting
9.56e-07	0.314072	0.336	0.239	0.0134061	11	CFLAR	T cells CD8/NK cells resting
3.01e-06	0.311598	0.29	0.202	0.0422511	11	BZW1	T cells CD8/NK cells resting
1.58e-65	0.85581	0.988	0.723	2.21e-61	12	JUNB	T cells CD4 memory resting/ T cells CD8
3e-53	0.676186	0.98	0.603	4.21e-49	12	CRIP1	T cells CD4 memory resting/ T cells CD8
5.7e-47	0.345789	1	0.994	8e-43	12	TPT1	T cells CD4 memory resting/ T cells CD8
1.16e-39	0.720911	0.693	0.3	1.63e-35	12	KLRB1	T cells CD4 memory resting/ T cells CD8
4.23e-33	0.5097	0.996	0.787	5.93e-29	12	LTB	T cells CD4 memory resting/ T cells CD8
1.28e-32	0.522419	0.933	0.634	1.8e-28	12	VIM	T cells CD4 memory resting/ T cells CD8
4.06e-32	0.584397	0.551	0.228	5.69e-28	12	FOS	T cells CD4 memory resting/ T cells CD8
1.55e-30	0.53751	0.697	0.349	2.17e-26	12	IL7R	T cells CD4 memory resting/ T cells CD8
2.82e-30	0.520961	0.957	0.78	3.95e-26	12	ZFP36L2	T cells CD4 memory resting/ T cells CD8
3.77e-30	0.402707	1	0.801	5.28e-26	12	S100A4	T cells CD4 memory resting/ T cells CD8
1.1e-29	0.48866	0.374	0.127	1.54e-25	12	TNFAIP3	T cells CD4 memory resting/ T cells CD8
1.95e-29	0.517184	0.319	0.098	2.73e-25	12	RGCC	T cells CD4 memory resting/ T cells CD8
7.12e-29	0.405782	0.276	0.076	9.98e-25	12	AQP3	T cells CD4 memory resting/ T cells CD8
9.52e-29	0.520669	0.598	0.275	1.33e-24	12	PLP2	T cells CD4 memory resting/ T cells CD8
1.93e-28	0.516507	0.894	0.592	2.7e-24	12	LDHB	T cells CD4 memory resting/ T cells CD8
3.37e-28	0.52238	0.567	0.25	4.72e-24	12	ITGB1	T cells CD4 memory resting/ T cells CD8
9.62e-28	0.418027	0.295	0.088	1.35e-23	12	SOCS3	T cells CD4 memory resting/ T cells CD8
1.46e-23	0.546244	0.551	0.268	2.05e-19	12	DDIT4	T cells CD4 memory resting/ T cells CD8
3.27e-23	0.404218	0.394	0.153	4.59e-19	12	TIMP1	T cells CD4 memory resting/ T cells CD8
5.65e-20	0.443419	0.516	0.246	7.93e-16	12	SPOCK2	T cells CD4 memory resting/ T cells CD8
2.9e-19	0.346393	0.26	0.089	4.07e-15	12	LIMS1	T cells CD4 memory resting/ T cells CD8
2.06e-18	0.306811	0.264	0.093	2.88e-14	12	TNFRSF25	T cells CD4 memory resting/ T cells CD8
4.29e-18	0.333646	0.276	0.1	6.01e-14	12	GATA3	T cells CD4 memory resting/ T cells CD8
7.05e-18	0.407065	0.472	0.231	9.88e-14	12	DNAJB1	T cells CD4 memory resting/ T cells CD8
2.02e-17	0.38793	0.783	0.498	2.83e-13	12	GSTK1	T cells CD4 memory resting/ T cells CD8
8.42e-17	0.365832	0.417	0.192	1.18e-12	12	FLT3LG	T cells CD4 memory resting/ T cells CD8
9.29e-17	0.347952	0.48	0.231	1.3e-12	12	EML4	T cells CD4 memory resting/ T cells CD8
1.26e-16	0.386728	0.701	0.417	1.77e-12	12	NDUFS5	T cells CD4 memory resting/ T cells CD8
1.32e-16	0.349107	0.323	0.135	1.85e-12	12	FOSB	T cells CD4 memory resting/ T cells CD8
3.08e-16	0.355343	0.898	0.712	4.32e-12	12	FXYD5	T cells CD4 memory resting/ T cells CD8
4.38e-16	0.377027	0.362	0.166	6.14e-12	12	CORO1B	T cells CD4 memory resting/ T cells CD8
1.09e-15	0.401254	0.346	0.156	1.53e-11	12	TOB1	T cells CD4 memory resting/ T cells CD8
1.42e-15	0.356432	0.618	0.362	1.99e-11	12	NOSIP	T cells CD4 memory resting/ T cells CD8
5.7e-15	0.371947	0.394	0.191	7.99e-11	12	PBXIP1	T cells CD4 memory resting/ T cells CD8
7.52e-14	0.328875	0.346	0.159	1.05e-09	12	RCAN3	T cells CD4 memory resting/ T cells CD8
1.11e-13	0.359153	0.366	0.178	1.55e-09	12	SLC2A3	T cells CD4 memory resting/ T cells CD8
3.21e-13	0.305683	0.295	0.129	4.51e-09	12	MAL	T cells CD4 memory resting/ T cells CD8
1.24e-12	0.424542	0.642	0.428	1.74e-08	12	JUN	T cells CD4 memory resting/ T cells CD8
1.57e-12	0.329213	0.63	0.378	2.21e-08	12	ANXA1	T cells CD4 memory resting/ T cells CD8
1.93e-08	0.306382	0.472	0.307	0.000270793	12	ARHGAP15	T cells CD4 memory resting/ T cells CD8
0	1.58551	0.568	0.03	0	13	IGHG1	B cells memory
1.47e-235	1.29323	0.461	0.032	2.06e-231	13	RP5-887A10.1	B cells memory
2.54e-218	1.01449	0.315	0.014	3.55e-214	13	IGHG3	B cells memory
1.85e-183	1.56229	0.282	0.014	2.59e-179	13	AL928768.3	B cells memory
6.68e-123	2.58849	1	0.516	9.37e-119	13	IGKC	B cells memory
3.48e-114	0.618092	0.299	0.027	4.88e-110	13	CPNE5	B cells memory
8.34e-93	0.98549	0.876	0.281	1.17e-88	13	CD79A	B cells memory
6.07e-91	0.933043	0.851	0.263	8.5e-87	13	MS4A1	B cells memory
6.88e-85	1.18285	0.95	0.53	9.65e-81	13	HLA-DRA	B cells memory
3.19e-84	0.730673	0.581	0.126	4.47e-80	13	BANK1	B cells memory
2.22e-83	0.901805	0.759	0.219	3.11e-79	13	HLA-DQA1	B cells memory
2.75e-75	0.615902	0.361	0.058	3.86e-71	13	SPIB	B cells memory
4.32e-75	1.03062	0.996	0.902	6.06e-71	13	CD74	B cells memory
8.13e-75	0.844957	0.871	0.322	1.14e-70	13	HLA-DQB1	B cells memory
3.53e-74	0.97135	0.307	0.044	4.95e-70	13	IGKV1-12	B cells memory
2.47e-72	1.97298	0.461	0.102	3.46e-68	13	JCHAIN	B cells memory
2.59e-68	0.694399	0.411	0.08	3.63e-64	13	GNG7	B cells memory
1.68e-67	0.903691	0.929	0.497	2.35e-63	13	HLA-DPA1	B cells memory
7.86e-67	0.669147	0.411	0.081	1.1e-62	13	BLK	B cells memory
8.5e-67	0.680689	0.544	0.132	1.19e-62	13	TNFRSF13C	B cells memory
1.8e-65	0.951903	0.921	0.593	2.53e-61	13	HLA-DPB1	B cells memory
2.93e-63	2.81122	0.49	0.134	4.1e-59	13	IGHA1	B cells memory
1.14e-62	0.669573	0.622	0.176	1.6e-58	13	LINC00926	B cells memory
5.09e-62	0.604074	0.469	0.106	7.14e-58	13	LY86	B cells memory
4.38e-57	0.503441	0.257	0.039	6.14e-53	13	POU2AF1	B cells memory
1.05e-52	0.720772	0.913	0.491	1.48e-48	13	HLA-DRB1	B cells memory
2.22e-52	0.53583	0.564	0.158	3.11e-48	13	MEF2C	B cells memory
2.88e-52	0.447805	0.261	0.043	4.03e-48	13	CCDC50	B cells memory
2.53e-51	0.649583	0.693	0.244	3.55e-47	13	HLA-DMA	B cells memory
8.98e-48	0.500923	0.344	0.075	1.26e-43	13	BCL11A	B cells memory
1.69e-47	0.608841	0.793	0.315	2.36e-43	13	CD79B	B cells memory
1.03e-42	0.582666	0.519	0.16	1.44e-38	13	HLA-DMB	B cells memory
1.86e-42	0.503092	0.257	0.05	2.6e-38	13	PNOC	B cells memory
1.43e-41	0.482062	0.295	0.064	2e-37	13	ID3	B cells memory
8.35e-41	0.532987	0.365	0.094	1.17e-36	13	SEL1L3	B cells memory
1.09e-38	0.438666	0.32	0.076	1.52e-34	13	RALGPS2	B cells memory
1.99e-38	0.430176	0.253	0.052	2.78e-34	13	CD24	B cells memory
5.76e-38	0.463253	0.39	0.108	8.08e-34	13	PDLIM1	B cells memory
2.27e-35	0.510004	0.365	0.103	3.18e-31	13	P2RX5	B cells memory
4.35e-35	0.617892	0.415	0.133	6.1e-31	13	UBE2J1	B cells memory
2.18e-34	0.437004	0.34	0.091	3.05e-30	13	CXXC5	B cells memory
2.49e-34	0.523902	0.942	0.781	3.49e-30	13	CD37	B cells memory
9.32e-33	0.341413	0.266	0.062	1.31e-28	13	PKIG	B cells memory
6.39e-32	0.478299	0.349	0.103	8.96e-28	13	CD82	B cells memory
1.06e-31	0.446605	0.386	0.12	1.48e-27	13	SMARCB1	B cells memory
6.97e-30	0.468609	0.373	0.116	9.77e-26	13	IRF8	B cells memory
9.73e-30	0.428089	0.44	0.151	1.36e-25	13	SNX2	B cells memory
2.66e-29	0.417705	0.274	0.071	3.73e-25	13	CD40	B cells memory
7.5e-29	0.368152	0.266	0.069	1.05e-24	13	CTSH	B cells memory
1.09e-28	0.333996	0.257	0.065	1.52e-24	13	SPI1	B cells memory
1.21e-28	0.379381	0.349	0.106	1.7e-24	13	2022-03-01	B cells memory
3.73e-28	0.527507	0.282	0.079	5.23e-24	13	TMEM156	B cells memory
1.48e-27	0.364497	0.266	0.071	2.08e-23	13	SWAP70	B cells memory
1.56e-27	0.454668	0.295	0.085	2.19e-23	13	ADAM28	B cells memory
5.07e-27	0.324646	0.992	0.966	7.1e-23	13	RPS11	B cells memory
6.53e-27	0.423355	0.402	0.138	9.15e-23	13	VPREB3	B cells memory
9.29e-27	0.375129	0.278	0.079	1.3e-22	13	CAPG	B cells memory
1.28e-26	0.451459	0.481	0.187	1.8e-22	13	SYNGR2	B cells memory
2.65e-25	0.528366	0.718	0.391	3.71e-21	13	EVI2B	B cells memory
4.22e-25	0.357642	0.261	0.073	5.92e-21	13	ARHGAP24	B cells memory
8.71e-25	0.391347	0.378	0.133	1.22e-20	13	SYPL1	B cells memory
1.3e-24	0.352847	0.307	0.096	1.82e-20	13	TMEM154	B cells memory
3.29e-24	0.35423	0.278	0.083	4.61e-20	13	IFT57	B cells memory
9.99e-24	0.365874	0.278	0.083	1.4e-19	13	HLA-DOB	B cells memory
3.61e-23	0.318899	0.29	0.09	5.06e-19	13	EAF2	B cells memory
6.53e-21	0.738171	0.863	0.607	9.16e-17	13	CRIP1	B cells memory
1.14e-20	0.327749	0.324	0.114	1.6e-16	13	LAT2	B cells memory
1.64e-20	0.372657	0.411	0.165	2.3e-16	13	POU2F2	B cells memory
2.26e-20	0.414618	0.9	0.79	3.16e-16	13	LTB	B cells memory
3.19e-20	0.372545	0.278	0.094	4.47e-16	13	BCAS4	B cells memory
8.54e-19	0.328518	0.942	0.854	1.2e-14	13	OAZ1	B cells memory
1.38e-18	0.399468	0.332	0.129	1.94e-14	13	GPR183	B cells memory
1.14e-16	0.325804	0.369	0.154	1.6e-12	13	ODC1	B cells memory
6.65e-15	0.341227	0.295	0.118	9.32e-11	13	ATP2B1	B cells memory
6.73e-15	0.356365	0.701	0.442	9.43e-11	13	SNX3	B cells memory
9e-15	0.318626	0.929	0.867	1.26e-10	13	SLC25A6	B cells memory
2.67e-13	0.383088	0.78	0.552	3.74e-09	13	ZFAS1	B cells memory
3.43e-13	0.343292	0.477	0.251	4.8e-09	13	CHCHD10	B cells memory
1.85e-12	0.333678	0.481	0.257	2.59e-08	13	EZR	B cells memory
3.11e-12	0.37049	0.336	0.163	4.36e-08	13	MARCKSL1	B cells memory
3.41e-12	0.301891	0.502	0.278	4.77e-08	13	PLP2	B cells memory
3.12e-11	0.307551	0.34	0.167	4.38e-07	13	DRAM2	B cells memory
3.55e-11	0.31413	0.286	0.129	4.97e-07	13	SMIM14	B cells memory
5.53e-10	0.319171	0.726	0.511	7.75e-06	13	UQCRH	B cells memory
1.41e-09	0.363196	0.734	0.529	1.97e-05	13	TAGLN2	B cells memory
1.69e-09	0.300167	0.382	0.205	2.37e-05	13	RPL22L1	B cells memory
4.67e-09	0.306873	0.614	0.385	6.55e-05	13	ISCU	B cells memory
8.62e-09	0.358501	0.315	0.162	0.000120835	13	HN1	B cells memory
1.63e-08	0.332995	0.768	0.563	0.000228893	13	CLIC1	B cells memory
2.59e-07	0.3423	0.805	0.682	0.00362867	13	TSC22D3	B cells memory
4.19e-07	0.486853	0.768	0.59	0.00587494	13	SUB1	B cells memory
0	3.18023	0.979	0.093	0	14	CST3	Monocytes
0	2.82846	0.948	0.097	0	14	AIF1	Monocytes
0	2.57956	0.734	0.032	0	14	FCN1	Monocytes
0	2.56838	0.505	0.015	0	14	S100A12	Monocytes
0	2.19372	0.797	0.02	0	14	SERPINA1	Monocytes
0	2.1192	0.792	0.035	0	14	CFD	Monocytes
0	1.96273	0.781	0.031	0	14	IFI30	Monocytes
0	1.8628	0.661	0.018	0	14	MNDA	Monocytes
0	1.79396	0.776	0.055	0	14	SPI1	Monocytes
0	1.74194	0.479	0.009	0	14	VCAN	Monocytes
0	1.70424	0.677	0.02	0	14	CD68	Monocytes
0	1.68124	0.62	0.005	0	14	CSTA	Monocytes
0	1.59608	0.552	0.009	0	14	LINC01272	Monocytes
0	1.54776	0.464	0.008	0	14	CD14	Monocytes
0	1.48308	0.438	0.008	0	14	MS4A6A	Monocytes
0	1.48161	0.693	0.027	0	14	CFP	Monocytes
0	1.4691	0.495	0.013	0	14	MS4A7	Monocytes
0	1.3764	0.359	0.006	0	14	LGALS2	Monocytes
0	1.37005	0.562	0.012	0	14	FGL2	Monocytes
0	1.34593	0.594	0.003	0	14	CLEC7A	Monocytes
0	1.34461	0.536	0.007	0	14	LRRC25	Monocytes
0	1.19826	0.479	0.004	0	14	LILRB2	Monocytes
0	1.10229	0.521	0.018	0	14	HCK	Monocytes
0	1.0781	0.385	0.004	0	14	CSF3R	Monocytes
0	1.07105	0.469	0.004	0	14	KLF4	Monocytes
0	1.04867	0.448	0.005	0	14	PILRA	Monocytes
0	1.01372	0.432	0.013	0	14	SLC11A1	Monocytes
0	0.997235	0.469	0.01	0	14	NCF2	Monocytes
0	0.979431	0.307	0.003	0	14	CDKN1C	Monocytes
0	0.946269	0.354	0.003	0	14	MAFB	Monocytes
0	0.940306	0.38	0.003	0	14	CSF1R	Monocytes
0	0.9351	0.38	0.002	0	14	LILRA5	Monocytes
0	0.919261	0.469	0.01	0	14	SLC7A7	Monocytes
0	0.913544	0.464	0.009	0	14	C19orf38	Monocytes
0	0.885223	0.271	0.002	0	14	CPVL	Monocytes
0	0.873583	0.375	0.004	0	14	TGFBI	Monocytes
0	0.850593	0.318	0.004	0	14	IGSF6	Monocytes
0	0.849063	0.266	0.003	0	14	TMEM176B	Monocytes
0	0.813775	0.318	0.003	0	14	LILRA1	Monocytes
0	0.812668	0.276	0.004	0	14	KCTD12	Monocytes
0	0.807271	0.385	0.005	0	14	LILRB3	Monocytes
0	0.746419	0.344	0.003	0	14	CLEC12A	Monocytes
0	0.718909	0.328	0.002	0	14	TNFAIP2	Monocytes
0	0.716695	0.333	0.003	0	14	PLXNB2	Monocytes
0	0.708556	0.255	0.003	0	14	RAB32	Monocytes
0	0.703092	0.318	0.006	0	14	PLAUR	Monocytes
0	0.677301	0.333	0.004	0	14	FCGR2A	Monocytes
0	0.674628	0.302	0.003	0	14	CD302	Monocytes
0	0.666752	0.297	0.004	0	14	LILRA2	Monocytes
0	0.648509	0.26	0.003	0	14	FPR1	Monocytes
0	0.629122	0.323	0.003	0	14	CD300E	Monocytes
0	0.604267	0.286	0.003	0	14	ADGRE2	Monocytes
1.62e-304	4.15334	0.958	0.118	2.27e-300	14	LYZ	Monocytes
1.1e-275	1.01694	0.406	0.015	1.54e-271	14	TNFSF13B	Monocytes
2.05e-275	0.791788	0.255	0.004	2.87e-271	14	CD36	Monocytes
4.49e-274	0.706488	0.307	0.008	6.3e-270	14	TCF7L2	Monocytes
4.94e-274	2.90254	0.938	0.13	6.92e-270	14	LST1	Monocytes
1.58e-270	0.753961	0.354	0.011	2.22e-266	14	SMCO4	Monocytes
1.86e-270	0.699837	0.286	0.006	2.61e-266	14	CXCL16	Monocytes
1.42e-267	0.578559	0.292	0.007	2e-263	14	PRAM1	Monocytes
6.33e-266	1.29385	0.552	0.033	8.87e-262	14	CYBB	Monocytes
2.84e-263	2.43933	0.943	0.135	3.97e-259	14	FCER1G	Monocytes
6.55e-256	0.687445	0.281	0.007	9.18e-252	14	HES4	Monocytes
1.47e-251	0.714036	0.302	0.008	2.06e-247	14	CLEC4A	Monocytes
6.65e-242	0.809298	0.385	0.016	9.32e-238	14	CPPED1	Monocytes
1.98e-240	1.22462	0.26	0.006	2.77e-236	14	VMO1	Monocytes
3.74e-240	0.529546	0.26	0.006	5.24e-236	14	LMO2	Monocytes
5.61e-238	0.601282	0.297	0.009	7.87e-234	14	DUSP6	Monocytes
8.66e-228	0.742089	0.302	0.01	1.21e-223	14	HMOX1	Monocytes
4.84e-226	2.44806	0.474	0.03	6.79e-222	14	RP11-1143G9.4	Monocytes
5.48e-224	0.653712	0.292	0.009	7.69e-220	14	SLC31A2	Monocytes
4.44e-208	0.573796	0.26	0.008	6.22e-204	14	RAB31	Monocytes
1.1e-207	1.14867	0.552	0.044	1.54e-203	14	RNF130	Monocytes
7.51e-206	2.54516	0.974	0.215	1.05e-201	14	TYROBP	Monocytes
1.07e-205	2.01632	0.885	0.151	1.5e-201	14	TYMP	Monocytes
2.07e-202	1.02913	0.484	0.034	2.9e-198	14	MPEG1	Monocytes
1.36e-186	0.839456	0.385	0.022	1.91e-182	14	STX11	Monocytes
4.22e-181	0.885588	0.438	0.031	5.91e-177	14	LY96	Monocytes
6.18e-180	0.90707	0.464	0.035	8.67e-176	14	LGALS3	Monocytes
3.56e-166	0.924585	0.401	0.028	4.98e-162	14	NAMPT	Monocytes
1.39e-162	0.645132	0.302	0.015	1.95e-158	14	CD86	Monocytes
8.86e-155	1.33012	0.651	0.088	1.24e-150	14	GRN	Monocytes
1.38e-154	1.6715	0.76	0.134	1.94e-150	14	STXBP2	Monocytes
5.89e-153	0.973213	0.448	0.039	8.26e-149	14	BLVRB	Monocytes
1.66e-148	1.27314	0.63	0.084	2.33e-144	14	RGS2	Monocytes
1.03e-144	0.753615	0.359	0.026	1.45e-140	14	SLC16A3	Monocytes
1.65e-144	1.19823	0.641	0.09	2.31e-140	14	BRI3	Monocytes
6.25e-144	4.2417	0.776	0.154	8.76e-140	14	S100A8	Monocytes
1.8e-143	1.97116	0.958	0.334	2.52e-139	14	S100A11	Monocytes
4.34e-142	1.9961	0.943	0.305	6.08e-138	14	PSAP	Monocytes
2.49e-141	2.08356	0.953	0.337	3.49e-137	14	CTSS	Monocytes
5.69e-139	4.08984	0.875	0.228	7.97e-135	14	S100A9	Monocytes
1.39e-136	1.19282	0.573	0.075	1.94e-132	14	FCGRT	Monocytes
4.06e-135	0.770028	0.339	0.025	5.69e-131	14	MARCKS	Monocytes
3.7e-132	0.726802	0.307	0.02	5.19e-128	14	TBXAS1	Monocytes
1.9e-131	1.33839	0.792	0.172	2.66e-127	14	TKT	Monocytes
8.93e-131	0.975742	0.406	0.038	1.25e-126	14	WARS	Monocytes
1.13e-124	1.35268	0.729	0.14	1.58e-120	14	AP1S2	Monocytes
2.49e-124	1.51729	0.865	0.236	3.49e-120	14	NPC2	Monocytes
2.22e-120	2.0595	1	0.974	3.11e-116	14	FTL	Monocytes
3.07e-117	0.637232	0.302	0.023	4.31e-113	14	ODF3B	Monocytes
5.17e-116	1.99267	0.943	0.422	7.24e-112	14	SAT1	Monocytes
5.92e-116	1.87805	1	0.968	8.3e-112	14	FTH1	Monocytes
2.78e-115	1.02986	0.552	0.08	3.89e-111	14	LYN	Monocytes
5e-115	0.53919	0.26	0.017	7.01e-111	14	PAK1	Monocytes
1.06e-114	0.530902	0.26	0.017	1.49e-110	14	C15orf39	Monocytes
1.6e-113	0.726435	0.307	0.024	2.25e-109	14	CEBPD	Monocytes
1.15e-112	1.15131	0.672	0.126	1.61e-108	14	ASAH1	Monocytes
8.3e-112	1.78816	0.833	0.225	1.16e-107	14	FOS	Monocytes
2.97e-111	1.74179	0.958	0.379	4.17e-107	14	LGALS1	Monocytes
7.15e-111	0.873904	0.495	0.065	1e-106	14	CTSZ	Monocytes
3.33e-109	0.806353	0.396	0.043	4.67e-105	14	SCO2	Monocytes
1.05e-108	0.775511	0.312	0.026	1.48e-104	14	MSRB1	Monocytes
1e-107	1.20203	0.766	0.179	1.41e-103	14	PYCARD	Monocytes
5.6e-105	0.80641	0.385	0.042	7.85e-101	14	NUP214	Monocytes
6.84e-104	1.74216	0.927	0.474	9.58e-100	14	COTL1	Monocytes
1.32e-102	1.67704	0.979	0.786	1.86e-98	14	S100A6	Monocytes
3.31e-102	0.708866	0.333	0.032	4.65e-98	14	TESC	Monocytes
1.07e-99	0.807687	0.391	0.045	1.51e-95	14	GCA	Monocytes
1.81e-99	1.27657	0.688	0.148	2.54e-95	14	TIMP1	Monocytes
5.74e-98	0.643248	0.318	0.03	8.04e-94	14	PGD	Monocytes
7.53e-96	1.01875	1	0.989	1.05e-91	14	ACTB	Monocytes
3.18e-94	1.05916	0.979	0.853	4.46e-90	14	OAZ1	Monocytes
3.9e-93	1.27756	0.995	0.803	5.46e-89	14	S100A4	Monocytes
7.69e-93	0.819275	0.458	0.065	1.08e-88	14	IFNGR2	Monocytes
8.79e-90	1.72873	0.828	0.288	1.23e-85	14	GPX1	Monocytes
2.05e-88	0.746617	0.469	0.072	2.88e-84	14	NINJ1	Monocytes
8.34e-88	0.765221	0.385	0.05	1.17e-83	14	PECAM1	Monocytes
1.56e-86	0.614048	0.271	0.025	2.19e-82	14	SULT1A1	Monocytes
6.05e-86	1.24557	0.792	0.246	8.48e-82	14	C10orf54	Monocytes
2.24e-84	1.00758	0.99	0.825	3.15e-80	14	H3F3A	Monocytes
4.64e-84	0.512567	0.255	0.022	6.5e-80	14	GNS	Monocytes
4.7e-84	1.3259	0.917	0.485	6.59e-80	14	GABARAP	Monocytes
5.16e-84	1.48134	0.932	0.558	7.23e-80	14	NEAT1	Monocytes
1.33e-82	0.949971	0.63	0.134	1.86e-78	14	FGR	Monocytes
2.3e-82	0.722971	0.464	0.073	3.23e-78	14	THEMIS2	Monocytes
4.91e-80	0.685845	0.432	0.065	6.88e-76	14	MAPKAPK3	Monocytes
5.7e-80	0.856908	0.5	0.09	7.99e-76	14	HSBP1	Monocytes
7.08e-80	1.61864	0.766	0.261	9.92e-76	14	IFITM3	Monocytes
7.95e-80	0.824141	0.484	0.084	1.11e-75	14	LGALS9	Monocytes
8.58e-78	1.28218	0.958	0.555	1.2e-73	14	SRGN	Monocytes
8.2e-75	1.11364	0.828	0.32	1.15e-70	14	FKBP1A	Monocytes
4.78e-74	1.24268	0.641	0.176	6.7e-70	14	CEBPB	Monocytes
1.08e-73	0.832554	0.464	0.085	1.52e-69	14	BID	Monocytes
1.18e-73	0.776803	0.516	0.1	1.66e-69	14	AGTRAP	Monocytes
7.89e-72	0.68057	0.354	0.05	1.11e-67	14	EIF4EBP1	Monocytes
1.38e-71	0.786023	0.5	0.097	1.93e-67	14	CTSB	Monocytes
5.32e-71	0.672827	0.469	0.083	7.46e-67	14	SNX10	Monocytes
1.62e-70	0.581923	0.312	0.04	2.27e-66	14	RARA	Monocytes
7.72e-68	0.522902	1	0.999	1.08e-63	14	TMSB4X	Monocytes
1.24e-67	0.73747	0.411	0.07	1.74e-63	14	GLUL	Monocytes
2.2e-67	1.03126	0.792	0.284	3.09e-63	14	RAC1	Monocytes
5.7e-66	1.14589	0.719	0.239	7.99e-62	14	CTSD	Monocytes
5.9e-66	0.830072	0.542	0.118	8.27e-62	14	FAM26F	Monocytes
8.37e-66	0.512262	0.339	0.048	1.17e-61	14	GRINA	Monocytes
2.58e-65	0.590416	0.307	0.041	3.61e-61	14	ATP6V1B2	Monocytes
3.79e-65	0.571738	0.349	0.052	5.32e-61	14	FGD2	Monocytes
1.28e-63	0.917114	0.583	0.147	1.79e-59	14	SDCBP	Monocytes
1.81e-62	0.90774	0.453	0.092	2.54e-58	14	SOD2	Monocytes
2.43e-61	0.702777	0.359	0.058	3.4e-57	14	RHOB	Monocytes
8.08e-61	1.09748	0.854	0.394	1.13e-56	14	DUSP1	Monocytes
5.77e-60	0.915609	0.536	0.131	8.09e-56	14	TNFRSF1B	Monocytes
1.05e-59	0.673804	0.344	0.056	1.48e-55	14	BCL2A1	Monocytes
1.81e-59	0.608527	0.333	0.052	2.54e-55	14	CD4	Monocytes
1.32e-58	0.551385	0.276	0.038	1.85e-54	14	FAM110A	Monocytes
1.89e-58	0.644437	0.375	0.066	2.64e-54	14	NAGK	Monocytes
2.59e-57	0.960012	0.688	0.226	3.63e-53	14	CARD16	Monocytes
7.82e-57	0.535386	0.354	0.06	1.1e-52	14	LYL1	Monocytes
1.02e-56	1.14311	0.839	0.39	1.42e-52	14	TSPO	Monocytes
1.11e-56	0.474188	0.276	0.038	1.55e-52	14	ARAP1	Monocytes
7.25e-56	0.724021	0.516	0.122	1.02e-51	14	ANXA5	Monocytes
8.17e-56	1.08656	0.672	0.224	1.15e-51	14	ANXA2	Monocytes
1.01e-55	0.605217	0.328	0.054	1.41e-51	14	PLSCR1	Monocytes
2.52e-55	0.536596	0.323	0.052	3.53e-51	14	LILRB1	Monocytes
2.69e-55	0.749864	0.453	0.097	3.77e-51	14	APLP2	Monocytes
2.48e-54	0.65295	0.37	0.068	3.47e-50	14	SCPEP1	Monocytes
8.26e-54	0.411185	0.271	0.038	1.16e-49	14	SCIMP	Monocytes
8.71e-54	0.733718	0.474	0.107	1.22e-49	14	LYST	Monocytes
1.22e-53	0.907921	0.703	0.243	1.71e-49	14	ATP6V0B	Monocytes
2.23e-53	0.669034	0.453	0.099	3.13e-49	14	ATOX1	Monocytes
8.02e-53	0.511376	0.318	0.052	1.12e-48	14	CUX1	Monocytes
5.4e-52	1.03596	0.911	0.572	7.57e-48	14	CALM2	Monocytes
1.8e-51	0.830459	0.661	0.214	2.52e-47	14	AP2S1	Monocytes
2.31e-50	0.801446	0.406	0.088	3.24e-46	14	TNFSF10	Monocytes
5.49e-50	0.885485	0.604	0.177	7.7e-46	14	C4orf48	Monocytes
6.12e-50	0.549878	0.271	0.041	8.58e-46	14	BLVRA	Monocytes
9.09e-49	0.708587	0.349	0.068	1.27e-44	14	CTSH	Monocytes
4.33e-48	0.648955	0.438	0.102	6.07e-44	14	ZFAND5	Monocytes
7.13e-48	0.437763	0.302	0.051	1e-43	14	UNC93B1	Monocytes
9.83e-48	0.88691	0.938	0.772	1.38e-43	14	GAPDH	Monocytes
1.1e-47	0.577002	0.406	0.087	1.55e-43	14	RAB24	Monocytes
1.55e-47	0.81019	0.714	0.271	2.17e-43	14	RHOG	Monocytes
1.99e-47	0.835335	0.849	0.4	2.79e-43	14	ARPC5	Monocytes
2.05e-46	0.63374	0.984	0.911	2.88e-42	14	ATP5E	Monocytes
2.16e-46	0.693722	0.969	0.872	3.03e-42	14	CYBA	Monocytes
3.84e-46	0.432383	0.255	0.039	5.38e-42	14	PIK3AP1	Monocytes
8.86e-46	0.767971	0.672	0.23	1.24e-41	14	ARRB2	Monocytes
1.26e-45	1.01452	0.786	0.365	1.76e-41	14	GSTP1	Monocytes
3.27e-45	0.691142	0.547	0.155	4.58e-41	14	CASP1	Monocytes
3.31e-45	0.534604	0.391	0.085	4.65e-41	14	BEST1	Monocytes
1.54e-44	0.649674	0.339	0.068	2.16e-40	14	FAM45A	Monocytes
1.57e-44	0.443081	0.286	0.049	2.2e-40	14	TNFRSF1A	Monocytes
4.51e-44	0.664582	0.453	0.116	6.32e-40	14	VMP1	Monocytes
5.5e-44	0.664981	0.958	0.833	7.71e-40	14	MYL6	Monocytes
6.59e-44	0.862244	0.656	0.242	9.24e-40	14	C1orf162	Monocytes
1.32e-42	0.626833	0.479	0.125	1.86e-38	14	PPT1	Monocytes
2.1e-42	0.595959	0.417	0.101	2.94e-38	14	CHP1	Monocytes
2.63e-42	0.807174	0.521	0.158	3.69e-38	14	TALDO1	Monocytes
3.27e-42	1.00912	0.917	0.493	4.58e-38	14	HLA-DRB1	Monocytes
4.32e-42	0.575267	0.333	0.07	6.05e-38	14	UBE2D1	Monocytes
5.32e-42	0.416506	0.26	0.044	7.46e-38	14	EHBP1L1	Monocytes
1.28e-41	0.666068	0.37	0.083	1.79e-37	14	NUMB	Monocytes
3.42e-41	0.718	0.635	0.22	4.79e-37	14	CNPY3	Monocytes
4.34e-41	0.71215	0.458	0.124	6.08e-37	14	NFKBIZ	Monocytes
4.92e-41	0.774174	0.359	0.083	6.89e-37	14	JAML	Monocytes
5.52e-41	0.431457	0.271	0.048	7.73e-37	14	MBD2	Monocytes
1.41e-40	0.725145	0.521	0.154	1.97e-36	14	SAMHD1	Monocytes
1.89e-40	0.547372	0.958	0.922	2.64e-36	14	SERF2	Monocytes
2.29e-40	0.553754	0.38	0.09	3.21e-36	14	ATG3	Monocytes
7.76e-40	0.645512	0.391	0.096	1.09e-35	14	MIDN	Monocytes
1.17e-39	0.719654	0.63	0.22	1.64e-35	14	PGLS	Monocytes
4e-39	0.589081	0.427	0.109	5.61e-35	14	YWHAE	Monocytes
5.19e-39	0.548049	0.573	0.176	7.27e-35	14	ZEB2	Monocytes
1.64e-38	0.673939	0.37	0.089	2.29e-34	14	TCIRG1	Monocytes
1.9e-38	0.612844	0.37	0.09	2.66e-34	14	TMEM167A	Monocytes
2.25e-38	0.712972	0.875	0.654	3.16e-34	14	ARPC1B	Monocytes
2.35e-38	0.817047	0.938	0.532	3.3e-34	14	HLA-DRA	Monocytes
3.23e-38	0.661974	0.474	0.136	4.52e-34	14	CLTA	Monocytes
3.77e-38	0.784444	0.667	0.266	5.29e-34	14	GNG5	Monocytes
9.16e-38	0.81247	0.901	0.637	1.28e-33	14	VIM	Monocytes
1.91e-37	0.573898	0.953	0.91	2.68e-33	14	SH3BGRL3	Monocytes
2.73e-37	0.655047	0.51	0.158	3.82e-33	14	LTA4H	Monocytes
4.36e-37	0.468386	0.297	0.061	6.11e-33	14	HOTAIRM1	Monocytes
1.37e-36	0.402915	0.995	0.998	1.92e-32	14	TMSB10	Monocytes
1.45e-36	0.845004	0.698	0.313	2.04e-32	14	CSTB	Monocytes
1.6e-36	0.703788	0.547	0.179	2.24e-32	14	GLRX	Monocytes
3.24e-36	0.436226	0.339	0.076	4.54e-32	14	PLEKHO1	Monocytes
3.78e-36	0.572271	0.339	0.079	5.3e-32	14	RTN3	Monocytes
4.33e-36	0.456339	0.302	0.064	6.07e-32	14	IFNGR1	Monocytes
1.4e-35	0.654909	0.63	0.239	1.96e-31	14	GNAI2	Monocytes
1.8e-35	0.452676	0.307	0.067	2.52e-31	14	PRDX3	Monocytes
3.23e-35	0.7099	0.557	0.194	4.53e-31	14	H2AFY	Monocytes
3.63e-35	0.461036	0.339	0.079	5.08e-31	14	UNC119	Monocytes
5.4e-35	0.580453	0.448	0.132	7.58e-31	14	ZYX	Monocytes
5.36e-34	0.584179	0.401	0.11	7.51e-30	14	LY86	Monocytes
5.65e-34	0.592675	0.495	0.155	7.92e-30	14	GSTO1	Monocytes
1.2e-33	0.51233	0.38	0.101	1.69e-29	14	NAAA	Monocytes
2.6e-33	0.749722	0.745	0.38	3.64e-29	14	PRELID1	Monocytes
2.63e-33	0.513321	0.281	0.061	3.68e-29	14	CECR1	Monocytes
6.86e-33	0.766844	0.667	0.287	9.61e-29	14	PGK1	Monocytes
2.59e-32	0.654008	0.891	0.648	3.63e-28	14	ARPC3	Monocytes
6.07e-32	0.606797	0.469	0.149	8.5e-28	14	GLIPR2	Monocytes
6.58e-32	0.586883	0.495	0.158	9.22e-28	14	CAPNS1	Monocytes
2.98e-31	0.52972	0.406	0.117	4.18e-27	14	ABI3	Monocytes
4.83e-31	0.602813	0.312	0.08	6.77e-27	14	CAPG	Monocytes
1.01e-30	0.621811	0.5	0.171	1.42e-26	14	MOB1A	Monocytes
7.59e-30	0.392921	0.286	0.066	1.06e-25	14	MYD88	Monocytes
1.23e-29	0.692671	0.865	0.554	1.73e-25	14	TCEB2	Monocytes
2.28e-29	0.698267	0.812	0.471	3.2e-25	14	RHOA	Monocytes
3.46e-29	0.736516	0.849	0.541	4.85e-25	14	C14orf2	Monocytes
4.65e-29	0.483449	0.255	0.057	6.51e-25	14	STAT2	Monocytes
5.29e-29	0.39614	0.271	0.062	7.41e-25	14	AP2A1	Monocytes
1.44e-28	1.41527	0.417	0.157	2.02e-24	14	FCGR3A	Monocytes
1.55e-28	0.460046	0.375	0.108	2.18e-24	14	TPP1	Monocytes
1.81e-28	0.510752	0.484	0.167	2.54e-24	14	CAPZA2	Monocytes
2.2e-28	0.675714	0.828	0.586	3.08e-24	14	ALDOA	Monocytes
2.94e-28	0.315677	0.266	0.06	4.11e-24	14	IMPDH1	Monocytes
3.82e-28	1.11528	0.448	0.165	5.36e-24	14	IFI6	Monocytes
5.01e-28	0.471138	0.266	0.062	7.02e-24	14	PTPRE	Monocytes
6.15e-28	0.434572	0.276	0.066	8.63e-24	14	NAPRT	Monocytes
6.47e-28	0.682809	0.531	0.209	9.07e-24	14	VASP	Monocytes
7.4e-28	0.725013	0.833	0.538	1.04e-23	14	S100A10	Monocytes
7.85e-28	0.649864	0.719	0.332	1.1e-23	14	BLOC1S1	Monocytes
2.63e-27	0.329359	0.312	0.08	3.69e-23	14	VMA21	Monocytes
3.75e-27	0.69901	0.807	0.46	5.26e-23	14	LAMTOR4	Monocytes
4.8e-27	0.544837	0.354	0.103	6.72e-23	14	OAZ2	Monocytes
1.1e-26	0.627928	0.552	0.224	1.54e-22	14	PTPN6	Monocytes
2.02e-26	0.397055	0.323	0.088	2.83e-22	14	RAB10	Monocytes
2.46e-26	0.675361	0.755	0.423	3.45e-22	14	TPI1	Monocytes
3.46e-26	0.563956	0.479	0.173	4.85e-22	14	GLIPR1	Monocytes
6.14e-26	0.509083	0.448	0.153	8.6e-22	14	CMTM6	Monocytes
1.27e-25	0.455382	0.359	0.107	1.78e-21	14	YBX3	Monocytes
2.49e-25	0.512171	0.38	0.121	3.49e-21	14	YWHAH	Monocytes
3.08e-25	0.356987	0.333	0.096	4.32e-21	14	NCOA4	Monocytes
3.62e-25	0.574901	0.661	0.3	5.08e-21	14	RBX1	Monocytes
6.52e-25	0.439658	0.344	0.102	9.14e-21	14	RILPL2	Monocytes
7.55e-25	0.515131	0.37	0.116	1.06e-20	14	ATP1B3	Monocytes
1.42e-24	0.589301	0.495	0.193	1.99e-20	14	SERPINB1	Monocytes
2.79e-24	0.525185	0.333	0.1	3.9e-20	14	ATP6V0D1	Monocytes
6.55e-24	0.618257	0.87	0.606	9.19e-20	14	EMP3	Monocytes
7.27e-24	0.587205	0.734	0.392	1.02e-19	14	EVI2B	Monocytes
8.82e-24	0.402233	0.266	0.069	1.24e-19	14	SKAP2	Monocytes
1.33e-23	0.493478	0.51	0.199	1.87e-19	14	RTN4	Monocytes
1.57e-23	0.667995	0.495	0.204	2.2e-19	14	NFKBIA	Monocytes
1.86e-23	0.56761	0.625	0.305	2.61e-19	14	GDI2	Monocytes
3.12e-23	0.333917	0.286	0.078	4.38e-19	14	ZNF106	Monocytes
3.95e-23	0.407458	0.307	0.089	5.54e-19	14	LINC00936	Monocytes
4.09e-23	0.748497	0.625	0.319	5.74e-19	14	TUBA1B	Monocytes
4.23e-23	0.479418	0.469	0.173	5.93e-19	14	VPS29	Monocytes
4.25e-23	0.601852	0.552	0.256	5.96e-19	14	NOP10	Monocytes
4.92e-23	0.570234	0.51	0.208	6.9e-19	14	RNH1	Monocytes
5.06e-23	0.376693	0.307	0.089	7.1e-19	14	C20orf27	Monocytes
5.4e-23	0.459489	0.406	0.138	7.57e-19	14	RNF149	Monocytes
6.86e-23	0.521171	0.474	0.18	9.62e-19	14	SUPT4H1	Monocytes
8.32e-23	0.392132	0.979	0.95	1.17e-18	14	PFDN5	Monocytes
1.09e-22	0.614022	0.74	0.4	1.53e-18	14	COX8A	Monocytes
1.24e-22	0.653207	0.677	0.358	1.74e-18	14	NDUFB1	Monocytes
1.37e-22	0.447637	0.453	0.165	1.93e-18	14	POU2F2	Monocytes
2.24e-22	0.407915	0.349	0.11	3.14e-18	14	TIMM8B	Monocytes
3.73e-22	0.357952	0.307	0.09	5.23e-18	14	RNASEK	Monocytes
6.73e-22	0.497654	0.297	0.088	9.43e-18	14	CAT	Monocytes
1.31e-21	0.525595	0.839	0.615	1.84e-17	14	GMFG	Monocytes
1.51e-21	0.497063	0.292	0.086	2.12e-17	14	FBXL5	Monocytes
1.58e-21	0.377832	0.344	0.108	2.22e-17	14	2022-03-01	Monocytes
3.85e-21	0.524431	0.458	0.18	5.4e-17	14	POLE4	Monocytes
5.83e-21	0.788528	0.505	0.232	8.17e-17	14	VAMP5	Monocytes
9.87e-21	0.37782	0.318	0.1	1.38e-16	14	KLF10	Monocytes
1.03e-20	0.524286	0.573	0.254	1.44e-16	14	SEC11A	Monocytes
1.07e-20	0.491058	0.453	0.177	1.49e-16	14	RNF181	Monocytes
1.58e-20	0.52105	0.552	0.242	2.22e-16	14	HSD17B11	Monocytes
1.77e-20	0.554193	0.672	0.338	2.47e-16	14	ZFP36	Monocytes
3.13e-20	0.539732	0.484	0.206	4.38e-16	14	TUBA1A	Monocytes
3.42e-20	0.379923	0.307	0.096	4.79e-16	14	TRMT1	Monocytes
3.89e-20	0.500428	0.469	0.192	5.45e-16	14	WSB1	Monocytes
1.14e-19	0.460859	0.469	0.188	1.59e-15	14	ENY2	Monocytes
1.19e-19	0.530276	0.802	0.503	1.67e-15	14	COX5B	Monocytes
1.22e-19	0.513102	0.37	0.135	1.7e-15	14	FOSB	Monocytes
1.3e-19	0.468558	0.495	0.2	1.83e-15	14	PSMA4	Monocytes
1.54e-19	0.436868	0.427	0.16	2.15e-15	14	LSM6	Monocytes
1.57e-19	0.445841	0.438	0.17	2.19e-15	14	LAMTOR2	Monocytes
1.75e-19	0.470316	0.76	0.442	2.45e-15	14	SNX3	Monocytes
2.8e-19	0.404525	0.417	0.158	3.93e-15	14	CHMP4B	Monocytes
3.06e-19	0.360585	0.964	0.905	4.29e-15	14	CFL1	Monocytes
3.48e-19	0.804137	0.505	0.241	4.88e-15	14	NCF1	Monocytes
3.78e-19	0.453168	0.573	0.259	5.3e-15	14	PSMB3	Monocytes
4.2e-19	0.539605	0.401	0.154	5.89e-15	14	EVI2A	Monocytes
4.63e-19	0.310255	0.974	0.951	6.49e-15	14	PFN1	Monocytes
5.11e-19	0.495767	0.568	0.261	7.16e-15	14	PGAM1	Monocytes
8.57e-19	0.447805	0.583	0.266	1.2e-14	14	CAPZA1	Monocytes
9.26e-19	0.474111	0.583	0.274	1.3e-14	14	ATP6V1F	Monocytes
9.51e-19	0.447346	0.438	0.172	1.33e-14	14	MTPN	Monocytes
1.01e-18	0.474828	0.557	0.267	1.41e-14	14	TMBIM4	Monocytes
1.31e-18	0.328468	0.297	0.094	1.83e-14	14	MYO9B	Monocytes
1.59e-18	0.500342	0.818	0.586	2.24e-14	14	COX6B1	Monocytes
1.69e-18	0.549221	0.719	0.446	2.37e-14	14	GPX4	Monocytes
1.92e-18	0.539489	0.656	0.345	2.68e-14	14	SH3BGRL	Monocytes
1.98e-18	0.51731	0.682	0.361	2.78e-14	14	LCP1	Monocytes
2.04e-18	0.428718	0.406	0.154	2.86e-14	14	LAPTM4A	Monocytes
3.5e-18	0.441113	0.51	0.214	4.91e-14	14	ROMO1	Monocytes
3.7e-18	0.711001	0.385	0.16	5.19e-14	14	RHOC	Monocytes
5.16e-18	0.321965	0.292	0.094	7.23e-14	14	EIF4E2	Monocytes
5.69e-18	0.520908	0.604	0.314	7.97e-14	14	MSN	Monocytes
7.7e-18	0.558401	0.583	0.287	1.08e-13	14	BST2	Monocytes
1.34e-17	0.407174	0.443	0.176	1.88e-13	14	IQGAP1	Monocytes
1.98e-17	0.491827	0.891	0.705	2.78e-13	14	ITM2B	Monocytes
2.29e-17	0.328509	0.255	0.078	3.21e-13	14	IL10RB	Monocytes
2.37e-17	0.577266	0.714	0.438	3.32e-13	14	POLR2L	Monocytes
2.41e-17	0.376546	0.292	0.097	3.38e-13	14	HACD4	Monocytes
2.92e-17	0.442474	0.875	0.751	4.1e-13	14	ATP5G2	Monocytes
6.06e-17	0.468599	0.688	0.378	8.49e-13	14	UQCRQ	Monocytes
9.33e-17	0.546066	0.635	0.346	1.31e-12	14	LRRFIP1	Monocytes
1.71e-16	0.549984	0.688	0.422	2.4e-12	14	PSME2	Monocytes
1.87e-16	0.414954	0.432	0.179	2.62e-12	14	NDUFB5	Monocytes
1.99e-16	0.441963	0.385	0.148	2.79e-12	14	SPG21	Monocytes
2.15e-16	0.618628	0.812	0.637	3.02e-12	14	IFITM2	Monocytes
2.42e-16	0.490137	0.672	0.396	3.4e-12	14	ATP5J2	Monocytes
3.02e-16	0.529204	0.542	0.264	4.24e-12	14	DYNLL1	Monocytes
3.3e-16	0.547488	0.667	0.397	4.63e-12	14	RNASET2	Monocytes
5.83e-16	0.462808	0.609	0.315	8.18e-12	14	POMP	Monocytes
6.16e-16	0.71339	0.74	0.503	8.64e-12	14	HLA-DPA1	Monocytes
6.25e-16	0.567141	0.641	0.366	8.76e-12	14	SLC25A5	Monocytes
6.67e-16	0.967336	0.458	0.23	9.34e-12	14	ISG15	Monocytes
1.12e-15	0.365289	0.323	0.119	1.57e-11	14	MGAT1	Monocytes
1.26e-15	0.328085	0.339	0.127	1.77e-11	14	PTPN18	Monocytes
1.33e-15	0.410247	0.464	0.203	1.87e-11	14	ATP6AP2	Monocytes
1.73e-15	0.316354	0.469	0.201	2.42e-11	14	C7orf73	Monocytes
2.24e-15	0.437561	0.484	0.219	3.13e-11	14	ADGRE5	Monocytes
2.92e-15	0.446936	0.479	0.222	4.09e-11	14	RGS19	Monocytes
4.58e-15	0.398541	0.464	0.208	6.42e-11	14	NDUFS6	Monocytes
5.21e-15	0.346102	0.339	0.127	7.3e-11	14	LYPLA1	Monocytes
5.79e-15	0.421208	0.427	0.19	8.12e-11	14	SYNGR2	Monocytes
7.04e-15	0.449189	0.609	0.337	9.86e-11	14	H2AFZ	Monocytes
9.34e-15	0.370562	0.781	0.522	1.31e-10	14	ITGB2	Monocytes
9.74e-15	0.428914	0.646	0.332	1.37e-10	14	WDR83OS	Monocytes
1.37e-14	0.425904	0.568	0.28	1.92e-10	14	ACTR2	Monocytes
2.19e-14	0.44419	0.76	0.467	3.07e-10	14	PCBP1	Monocytes
3.02e-14	0.473473	0.51	0.25	4.23e-10	14	HLA-DMA	Monocytes
3.54e-14	0.357865	0.51	0.239	4.97e-10	14	TMEM219	Monocytes
4.48e-14	0.460469	0.833	0.603	6.28e-10	14	CDC42	Monocytes
1.22e-13	0.514916	0.698	0.427	1.71e-09	14	DAZAP2	Monocytes
1.23e-13	0.661737	0.609	0.377	1.73e-09	14	MT2A	Monocytes
1.24e-13	0.400254	0.495	0.25	1.73e-09	14	GNB2	Monocytes
1.32e-13	0.312095	0.286	0.107	1.85e-09	14	PARVG	Monocytes
1.4e-13	0.338333	0.427	0.19	1.96e-09	14	REEP5	Monocytes
1.43e-13	0.4478	0.656	0.362	2e-09	14	PET100	Monocytes
2.09e-13	0.305	0.448	0.204	2.94e-09	14	CTSC	Monocytes
2.43e-13	0.338528	0.318	0.125	3.41e-09	14	STX10	Monocytes
2.63e-13	0.335144	0.432	0.201	3.69e-09	14	C20orf24	Monocytes
2.8e-13	0.431904	0.635	0.366	3.93e-09	14	ARPC4	Monocytes
2.93e-13	0.345852	0.401	0.175	4.1e-09	14	CHMP2A	Monocytes
3.26e-13	0.364544	0.594	0.316	4.57e-09	14	PSMB10	Monocytes
3.28e-13	0.369622	0.646	0.372	4.59e-09	14	MYO1F	Monocytes
6.81e-13	0.364137	0.49	0.238	9.54e-09	14	DBNL	Monocytes
7.25e-13	0.428857	0.667	0.403	1.02e-08	14	UQCR10	Monocytes
7.35e-13	0.332486	0.339	0.139	1.03e-08	14	FIBP	Monocytes
7.8e-13	0.442637	0.474	0.234	1.09e-08	14	MCL1	Monocytes
7.94e-13	0.406443	0.526	0.261	1.11e-08	14	COX5A	Monocytes
1.21e-12	0.3035	0.307	0.123	1.69e-08	14	UQCRC1	Monocytes
1.54e-12	0.393242	0.547	0.293	2.16e-08	14	PKM	Monocytes
1.63e-12	0.38769	0.714	0.44	2.28e-08	14	CD44	Monocytes
1.7e-12	0.308528	0.891	0.868	2.38e-08	14	SLC25A6	Monocytes
1.72e-12	0.328437	0.516	0.252	2.41e-08	14	AURKAIP1	Monocytes
1.74e-12	0.356164	0.255	0.096	2.44e-08	14	BNIP3L	Monocytes
2.81e-12	0.430981	0.745	0.502	3.95e-08	14	SERP1	Monocytes
2.95e-12	0.352268	0.385	0.172	4.14e-08	14	SLIRP	Monocytes
3.78e-12	0.343249	0.839	0.743	5.3e-08	14	ARPC2	Monocytes
3.92e-12	0.308547	0.932	0.837	5.5e-08	14	ACTG1	Monocytes
4.57e-12	0.424942	0.75	0.518	6.4e-08	14	ATP6V0E1	Monocytes
5.68e-12	0.355494	0.391	0.181	7.96e-08	14	MRPL23	Monocytes
5.76e-12	0.435496	0.297	0.121	8.08e-08	14	ACAA1	Monocytes
7.98e-12	0.402591	0.464	0.24	1.12e-07	14	WAS	Monocytes
9.21e-12	0.344234	0.281	0.113	1.29e-07	14	TMEM14C	Monocytes
1.07e-11	0.417633	0.635	0.38	1.5e-07	14	PTP4A2	Monocytes
1.13e-11	0.317844	0.422	0.198	1.58e-07	14	GRB2	Monocytes
1.19e-11	0.395683	0.583	0.33	1.66e-07	14	LAMTOR1	Monocytes
1.31e-11	0.392809	0.604	0.335	1.83e-07	14	COX7B	Monocytes
1.82e-11	0.378996	0.469	0.239	2.55e-07	14	ANAPC11	Monocytes
2.82e-11	0.377629	0.578	0.321	3.95e-07	14	SF3B5	Monocytes
3.56e-11	0.397499	0.542	0.301	4.99e-07	14	ABRACL	Monocytes
7.14e-11	0.341438	0.505	0.259	1e-06	14	MYH9	Monocytes
9.06e-11	0.41789	0.755	0.525	1.27e-06	14	ATP5I	Monocytes
1.58e-10	0.392165	0.667	0.422	2.22e-06	14	ENO1	Monocytes
1.62e-10	0.431227	0.719	0.472	2.28e-06	14	IER2	Monocytes
1.69e-10	0.445636	0.495	0.26	2.37e-06	14	RAP1A	Monocytes
2.23e-10	0.367417	0.625	0.379	3.13e-06	14	SEC61G	Monocytes
2.45e-10	0.416466	0.87	0.826	3.43e-06	14	YBX1	Monocytes
3.15e-10	0.323145	0.448	0.224	4.41e-06	14	ZNHIT1	Monocytes
3.35e-10	0.41114	0.464	0.252	4.7e-06	14	CHCHD10	Monocytes
3.49e-10	0.36395	0.344	0.158	4.9e-06	14	TIMM13	Monocytes
3.72e-10	0.32133	0.573	0.31	5.21e-06	14	PRDX5	Monocytes
6.83e-10	0.351612	0.625	0.395	9.58e-06	14	VAMP8	Monocytes
8.31e-10	0.342363	0.839	0.643	1.17e-05	14	UQCR11	Monocytes
8.91e-10	0.361517	0.635	0.393	1.25e-05	14	NDUFA11	Monocytes
1.16e-09	0.333272	0.448	0.235	1.62e-05	14	OSTF1	Monocytes
1.51e-09	0.328583	0.359	0.173	2.12e-05	14	PHPT1	Monocytes
1.83e-09	0.523391	0.734	0.634	2.56e-05	14	LY6E	Monocytes
2.92e-09	0.35221	0.729	0.521	4.09e-05	14	TPM3	Monocytes
3.17e-09	0.31603	0.286	0.128	4.44e-05	14	UPP1	Monocytes
3.88e-09	0.343317	0.589	0.355	5.44e-05	14	COPE	Monocytes
5.08e-09	0.389534	0.474	0.269	7.12e-05	14	ZFP36L1	Monocytes
5.44e-09	0.305676	0.344	0.165	7.63e-05	14	HLA-DMB	Monocytes
6.86e-09	0.352828	0.703	0.473	9.61e-05	14	NDUFA13	Monocytes
7.02e-09	0.306952	0.401	0.212	9.84e-05	14	PPP1CB	Monocytes
7.4e-09	0.374484	0.635	0.405	0.000103686	14	CAP1	Monocytes
8.39e-09	0.320381	0.281	0.129	0.000117553	14	HM13	Monocytes
1.05e-08	0.328895	0.505	0.287	0.00014755	14	ATP5B	Monocytes
1.07e-08	0.368502	0.391	0.21	0.000150584	14	PRDX1	Monocytes
2.05e-08	0.33288	0.724	0.565	0.000287945	14	CLIC1	Monocytes
2.28e-08	0.396417	0.589	0.405	0.000319194	14	DRAP1	Monocytes
3.65e-08	0.550376	0.781	0.598	0.000512304	14	HLA-DPB1	Monocytes
9.84e-08	0.346126	0.385	0.221	0.00137929	14	METTL9	Monocytes
1.27e-07	0.306275	0.297	0.146	0.00178077	14	BNIP2	Monocytes
1.4e-07	0.307168	0.823	0.717	0.00196922	14	UQCRB	Monocytes
1.92e-07	0.341863	0.62	0.404	0.00269634	14	C11orf31	Monocytes
2.69e-07	0.345104	0.521	0.331	0.00376821	14	ACTR3	Monocytes
3.27e-07	0.301358	0.292	0.148	0.00458448	14	EIF6	Monocytes
4.56e-07	0.326675	0.641	0.453	0.00639507	14	CAPZB	Monocytes
1.13e-06	0.308289	0.661	0.46	0.0158647	14	NDUFA1	Monocytes
1.3e-06	0.320272	0.443	0.269	0.0182385	14	CD63	Monocytes
1.4e-06	0.302233	0.651	0.432	0.0196042	14	PSMA7	Monocytes
1.57e-06	0.485589	0.682	0.638	0.021989	14	NAP1L1	Monocytes
2.43e-06	0.303331	0.667	0.465	0.0340637	14	NEDD8	Monocytes
0	2.64356	0.458	0.001	0	15	CMTM5	NK cells activated
0	2.48112	0.458	0.001	0	15	2022-09-05	NK cells activated
0	1.11069	0.333	0.001	0	15	GATA2	NK cells activated
1.29e-297	2.15384	0.292	0.001	1.81e-293	15	RP11-879F14.2	NK cells activated
8.35e-278	2.19558	0.292	0.001	1.17e-273	15	CLEC1B	NK cells activated
8.35e-278	1.7853	0.292	0.001	1.17e-273	15	LGALSL	NK cells activated
6.07e-272	3.08145	0.5	0.004	8.51e-268	15	PTCRA	NK cells activated
4.9e-250	2.14338	0.417	0.003	6.87e-246	15	PRKAR2B	NK cells activated
4.77e-247	1.58973	0.333	0.001	6.68e-243	15	SMOX	NK cells activated
3.83e-245	1.74722	0.292	0.001	5.37e-241	15	SH3BGRL2	NK cells activated
4.62e-245	2.97702	0.458	0.003	6.47e-241	15	GP9	NK cells activated
4.89e-220	3.80784	0.625	0.008	6.86e-216	15	SDPR	NK cells activated
2.15e-219	1.90305	0.292	0.001	3.01e-215	15	ENKUR	NK cells activated
1e-217	2.75272	0.333	0.002	1.4e-213	15	TMEM40	NK cells activated
2.29e-209	2.34559	0.333	0.002	3.22e-205	15	HRAT92	NK cells activated
3.67e-201	3.40545	0.583	0.007	5.14e-197	15	ACRBP	NK cells activated
1.5e-198	1.76225	0.292	0.001	2.11e-194	15	TNFSF4	NK cells activated
3.59e-194	2.61443	0.5	0.005	5.04e-190	15	SPARC	NK cells activated
5.05e-189	2.5153	0.417	0.004	7.08e-185	15	C2orf88	NK cells activated
1.56e-187	1.67072	0.333	0.002	2.19e-183	15	LCN2	NK cells activated
3.46e-181	1.40238	0.333	0.002	4.85e-177	15	SCN1B	NK cells activated
2.88e-180	1.96755	0.417	0.004	4.04e-176	15	NFE2	NK cells activated
3.66e-170	2.09578	0.333	0.003	5.13e-166	15	ITGA2B	NK cells activated
1.23e-159	1.34311	0.333	0.003	1.73e-155	15	PYGL	NK cells activated
5.16e-152	2.66606	0.417	0.005	7.23e-148	15	HIST1H2BJ	NK cells activated
2.74e-147	3.55834	0.542	0.009	3.84e-143	15	TUBB1	NK cells activated
2.47e-137	2.28456	0.417	0.006	3.46e-133	15	ESAM	NK cells activated
3.18e-118	2.49783	0.458	0.008	4.46e-114	15	DAB2	NK cells activated
2.96e-111	4.21181	0.542	0.013	4.15e-107	15	PF4	NK cells activated
5.8e-108	3.7778	0.542	0.013	8.12e-104	15	GNG11	NK cells activated
1.63e-106	2.04002	0.417	0.007	2.28e-102	15	PTGS1	NK cells activated
1.04e-99	3.62992	0.667	0.022	1.46e-95	15	TSC22D1	NK cells activated
2.53e-99	1.6355	0.292	0.004	3.54e-95	15	ABCC3	NK cells activated
2.83e-99	3.3915	0.458	0.01	3.97e-95	15	RGS18	NK cells activated
1.81e-98	2.92322	0.542	0.014	2.53e-94	15	NRGN	NK cells activated
3.9e-84	2.11231	0.375	0.008	5.47e-80	15	HIST1H3H	NK cells activated
1.32e-72	1.07508	0.333	0.007	1.84e-68	15	H1F0	NK cells activated
4.85e-68	2.4413	0.5	0.018	6.8e-64	15	MPP1	NK cells activated
2.75e-67	4.68366	0.542	0.022	3.86e-63	15	PPBP	NK cells activated
2.8e-67	2.43243	0.667	0.032	3.93e-63	15	PGRMC1	NK cells activated
1.52e-57	2.7255	0.375	0.012	2.13e-53	15	AP003068.23	NK cells activated
8.6e-57	1.5048	0.375	0.012	1.21e-52	15	TPTEP1	NK cells activated
2.03e-54	3.09007	0.458	0.019	2.85e-50	15	CLU	NK cells activated
3.74e-52	0.87129	0.292	0.008	5.25e-48	15	PRSS57	NK cells activated
2.2e-46	1.95222	0.375	0.015	3.09e-42	15	RP6-159A1.4	NK cells activated
1.76e-44	2.23898	0.458	0.023	2.47e-40	15	RP11-367G6.3	NK cells activated
9.65e-40	2.76881	0.417	0.022	1.35e-35	15	MAP3K7CL	NK cells activated
1.55e-37	1.71784	0.417	0.023	2.17e-33	15	SLC40A1	NK cells activated
2.24e-36	2.37985	0.5	0.035	3.14e-32	15	RUFY1	NK cells activated
2.63e-35	3.13816	0.542	0.042	3.69e-31	15	MMD	NK cells activated
2.65e-35	3.8179	0.667	0.064	3.71e-31	15	HIST1H2AC	NK cells activated
7.82e-34	0.899551	0.292	0.012	1.1e-29	15	CDK2AP1	NK cells activated
5.15e-31	1.75223	0.292	0.014	7.22e-27	15	DMTN	NK cells activated
2.56e-27	0.693454	0.292	0.015	3.59e-23	15	ETS2	NK cells activated
2.21e-25	2.14783	0.458	0.041	3.09e-21	15	FAM110A	NK cells activated
2.48e-25	1.89522	0.5	0.048	3.48e-21	15	NGFRAP1	NK cells activated
3.57e-25	1.79304	0.333	0.022	5.01e-21	15	TMEM91	NK cells activated
4.57e-25	1.74847	0.458	0.042	6.41e-21	15	PLA2G12A	NK cells activated
3.11e-24	1.2994	0.417	0.034	4.36e-20	15	GNAQ	NK cells activated
2.46e-23	1.53683	0.333	0.023	3.45e-19	15	LMNA	NK cells activated
3.8e-23	3.10588	0.667	0.099	5.32e-19	15	NCOA4	NK cells activated
1.94e-22	2.69525	0.792	0.142	2.72e-18	15	TPM4	NK cells activated
6.05e-21	1.81334	0.333	0.027	8.48e-17	15	HIST2H2BE	NK cells activated
3.05e-18	0.940348	0.292	0.023	4.27e-14	15	FHL1	NK cells activated
4.06e-18	2.17957	0.583	0.092	5.69e-14	15	LIMS1	NK cells activated
1.55e-16	2.08064	0.417	0.054	2.17e-12	15	2022-03-02	NK cells activated
2.91e-16	1.38368	0.292	0.026	4.08e-12	15	CORO1C	NK cells activated
7.47e-16	1.92735	0.417	0.054	1.05e-11	15	DAPP1	NK cells activated
1.02e-15	2.7051	0.625	0.125	1.43e-11	15	YWHAH	NK cells activated
3.23e-15	1.57044	0.292	0.027	4.53e-11	15	SOX4	NK cells activated
3.66e-15	1.97457	0.375	0.047	5.12e-11	15	SNN	NK cells activated
6.05e-15	3.32254	0.875	0.297	8.48e-11	15	GPX1	NK cells activated
1.56e-14	2.61498	0.708	0.161	2.19e-10	15	GSTO1	NK cells activated
1.58e-14	1.6828	0.292	0.029	2.21e-10	15	TMEM140	NK cells activated
1.81e-14	2.12061	0.5	0.086	2.54e-10	15	CARD19	NK cells activated
3.81e-14	1.44663	0.417	0.057	5.34e-10	15	SSBP2	NK cells activated
5.9e-14	1.99084	0.708	0.172	8.27e-10	15	CAPZA2	NK cells activated
2.52e-13	1.09996	0.417	0.059	3.53e-09	15	LEPROT	NK cells activated
3.87e-13	2.48798	0.667	0.172	5.43e-09	15	MAX	NK cells activated
6.43e-13	1.16231	0.292	0.032	9.01e-09	15	TUBA1C	NK cells activated
1.12e-12	1.2124	0.292	0.032	1.58e-08	15	WRB	NK cells activated
1.38e-12	1.7777	0.417	0.065	1.93e-08	15	LYL1	NK cells activated
2.84e-12	2.33754	0.5	0.098	3.98e-08	15	CTSA	NK cells activated
5.63e-12	1.80319	0.417	0.073	7.89e-08	15	PPM1A	NK cells activated
6.28e-12	1.41699	0.333	0.046	8.81e-08	15	TACC3	NK cells activated
7.08e-12	2.4423	0.583	0.14	9.93e-08	15	NT5C3A	NK cells activated
1.75e-11	1.40205	0.292	0.037	2.45e-07	15	XPNPEP1	NK cells activated
5.92e-11	1.72922	0.625	0.165	8.29e-07	15	TALDO1	NK cells activated
6.06e-11	1.06471	0.292	0.038	8.49e-07	15	MPST	NK cells activated
7.61e-11	1.89155	0.458	0.094	1.07e-06	15	ILK	NK cells activated
1.28e-10	1.4232	0.292	0.04	1.8e-06	15	MLH3	NK cells activated
1.71e-10	1.47909	0.5	0.112	2.4e-06	15	ETFA	NK cells activated
2.23e-10	2.11423	0.583	0.156	3.12e-06	15	RAB11A	NK cells activated
2.33e-10	1.53844	0.5	0.11	3.27e-06	15	CST3	NK cells activated
4.01e-10	1.90114	0.917	0.533	5.62e-06	15	TAGLN2	NK cells activated
7.65e-10	1.81013	0.5	0.114	1.07e-05	15	PDLIM1	NK cells activated
9.68e-10	1.53942	1	0.969	1.36e-05	15	FTH1	NK cells activated
1.23e-09	1.91347	0.792	0.334	1.72e-05	15	LAMTOR1	NK cells activated
3.96e-09	0.472451	0.333	0.054	5.55e-05	15	RNF130	NK cells activated
5.68e-09	0.999081	0.292	0.045	7.96e-05	15	MTFR1L	NK cells activated
6.31e-09	1.87615	0.417	0.088	8.85e-05	15	LINC00657	NK cells activated
9.4e-09	1.31968	0.375	0.077	0.000131784	15	INSIG1	NK cells activated
1.11e-08	1.93916	0.458	0.112	0.000155172	15	RSU1	NK cells activated
1.2e-08	1.52314	0.458	0.112	0.000168054	15	ADIPOR1	NK cells activated
1.54e-08	1.56932	0.333	0.064	0.000215628	15	HIST1H1C	NK cells activated
1.91e-08	1.74949	0.917	0.828	0.000267706	15	H3F3A	NK cells activated
2.33e-08	1.79521	0.542	0.156	0.000326034	15	FERMT3	NK cells activated
3.17e-08	1.20502	0.458	0.115	0.000443965	15	YWHAE	NK cells activated
4.84e-08	1.25733	0.417	0.095	0.000678269	15	ARF4	NK cells activated
6.33e-08	1.6102	0.708	0.33	0.000886829	15	FKBP1A	NK cells activated
8.67e-08	1.57907	0.417	0.105	0.0012154	15	AKIRIN2	NK cells activated
9.27e-08	1.38481	0.5	0.131	0.00129898	15	UBE2E3	NK cells activated
1.07e-07	2.87558	0.542	0.196	0.00150558	15	TUBA4A	NK cells activated
1.48e-07	1.23225	0.333	0.07	0.0020713	15	HEXIM1	NK cells activated
1.71e-07	1.06575	0.375	0.084	0.00239568	15	RTN3	NK cells activated
1.86e-07	1.78338	0.458	0.133	0.00261148	15	VDAC3	NK cells activated
2.06e-07	1.20988	0.417	0.102	0.00288955	15	H2AFJ	NK cells activated
2.26e-07	1.06425	0.292	0.055	0.00317113	15	MFSD1	NK cells activated
2.67e-07	2.0344	0.958	0.856	0.00374284	15	OAZ1	NK cells activated
3.36e-07	1.82797	0.375	0.099	0.00471093	15	KIF2A	NK cells activated
4.64e-07	2.506	0.625	0.267	0.00650564	15	RGS10	NK cells activated
6.76e-07	1.59845	0.333	0.073	0.00947814	15	SPNS1	NK cells activated
9.23e-07	1.67988	0.792	0.45	0.0129446	15	GPX4	NK cells activated
1.09e-06	1.91675	0.458	0.154	0.0153149	15	GRAP2	NK cells activated
1.49e-06	1.07806	0.875	0.743	0.0208956	15	HMGB1	NK cells activated
1.57e-06	0.63016	0.375	0.089	0.0219501	15	BEX4	NK cells activated
1.72e-06	0.451672	0.292	0.056	0.0241566	15	MAVS	NK cells activated
1.98e-06	1.34092	0.333	0.076	0.027761	15	GLUL	NK cells activated
3.44e-06	1.51027	0.333	0.087	0.0482612	15	RNF11	NK cells activated
