# Supplementary material for: Executable models of immune signaling pathways in HIV-associated atherosclerosis
Source: NPJ Syst Biol Appl. 2022 Sep 21;8:35. doi: 10.1038/s41540-022-00246-5 (PMC9492768; doi:10.1038/s41540-022-00246-5)
Supplement: Supplementary file 4 — Supplementary Table 3 [file 41540_2022_246_MOESM4_ESM.xlsx]

## Sheet: supplementary_table_3
KEGG Pathway ID	Pathway Name	P value	Adjusted P value	Contrast	Subpopulation	Number of Nodes	Upregulated_in_AS	log10pvals	subpop_number
hsa05168	Herpes simplex virus 1 infection	5.19e-16	1.04e-13	AS_vs_nonAS	T cells naive	392	FALSE	29.8964	6_subpop
hsa04114	Oocyte meiosis	5.76e-08	1.15e-05	AS_vs_nonAS	T cells naive	90	FALSE	11.372	6_subpop
hsa04218	Cellular senescence	3.02e-07	6.05e-05	AS_vs_nonAS	T cells naive	122	FALSE	9.71347	6_subpop
hsa05235	PD-L1 expression and PD-1 checkpoint pathway in cancer	6.79e-07	0.000135743	AS_vs_nonAS	T cells naive	79	FALSE	8.90475	6_subpop
hsa04010	MAPK signaling pathway	7.85e-07	0.000157032	AS_vs_nonAS	T cells naive	199	FALSE	8.75906	6_subpop
hsa04390	Hippo signaling pathway	2.85e-06	0.000569958	AS_vs_nonAS	T cells naive	96	FALSE	7.46995	6_subpop
hsa05010	Alzheimer disease	2.98e-06	0.000596579	AS_vs_nonAS	T cells naive	177	FALSE	7.4243	6_subpop
hsa04151	PI3K-Akt signaling pathway	4.04e-06	0.000808981	AS_vs_nonAS	T cells naive	213	FALSE	7.11974	6_subpop
hsa04110	Cell cycle	1.15e-05	0.00230722	AS_vs_nonAS	T cells naive	107	FALSE	6.07171	6_subpop
hsa04060	Cytokine-cytokine receptor interaction	1.41e-05	0.00282012	AS_vs_nonAS	T cells naive	94	FALSE	5.87097	6_subpop
hsa05131	Shigellosis	9.81e-05	0.0196277	AS_vs_nonAS	T cells naive	186	FALSE	3.93081	6_subpop
hsa05132	Salmonella infection	0.000106699	0.0213397	AS_vs_nonAS	T cells naive	182	FALSE	3.84718	6_subpop
hsa04213	Longevity regulating pathway - multiple species	0.000437184	0.0874369	AS_vs_nonAS	T cells naive	47	FALSE	2.43684	6_subpop
hsa05168	Herpes simplex virus 1 infection	5.38e-15	1.06e-12	AS_vs_nonAS	NK cells resting	392	FALSE	27.573	9_subpop
hsa04151	PI3K-Akt signaling pathway	1e-08	1.97e-06	AS_vs_nonAS	NK cells resting	213	FALSE	13.1359	9_subpop
hsa05170	Human immunodeficiency virus 1 infection	2.62e-08	5.17e-06	AS_vs_nonAS	NK cells resting	164	FALSE	12.1728	9_subpop
hsa04926	Relaxin signaling pathway	7.34e-07	0.00014455	AS_vs_nonAS	NK cells resting	84	FALSE	8.84189	9_subpop
hsa04931	Insulin resistance	1.89e-06	0.00037271	AS_vs_nonAS	NK cells resting	74	TRUE	7.89471	9_subpop
hsa04810	Regulation of actin cytoskeleton	1.51e-05	0.00297723	AS_vs_nonAS	NK cells resting	146	FALSE	5.81676	9_subpop
hsa04360	Axon guidance	3.51e-05	0.00691587	AS_vs_nonAS	NK cells resting	102	FALSE	4.97394	9_subpop
hsa05214	Glioma	9.61e-05	0.0189231	AS_vs_nonAS	NK cells resting	60	TRUE	3.96737	9_subpop
hsa05166	Human T-cell leukemia virus 1 infection	0.000170157	0.033521	AS_vs_nonAS	NK cells resting	138	FALSE	3.39558	9_subpop
hsa04010	MAPK signaling pathway	0.000190452	0.0375191	AS_vs_nonAS	NK cells resting	199	FALSE	3.28291	9_subpop
hsa04014	Ras signaling pathway	0.000206683	0.0407165	AS_vs_nonAS	NK cells resting	139	FALSE	3.20112	9_subpop
hsa04660	T cell receptor signaling pathway	0.000389338	0.0766995	AS_vs_nonAS	NK cells resting	92	FALSE	2.56786	9_subpop
hsa05160	Hepatitis C	4.28e-10	8.74e-08	AS_vs_nonAS	T cells CD8 - 1	109	FALSE	16.253	1_subpop
hsa05170	Human immunodeficiency virus 1 infection	2.15e-07	4.39e-05	AS_vs_nonAS	T cells CD8 - 1	164	FALSE	10.0343	1_subpop
hsa05168	Herpes simplex virus 1 infection	2.69e-07	5.48e-05	AS_vs_nonAS	T cells CD8 - 1	392	FALSE	9.81138	1_subpop
hsa05222	Small cell lung cancer	1.51e-06	0.000307425	AS_vs_nonAS	T cells CD8 - 1	68	FALSE	8.08728	1_subpop
hsa05163	Human cytomegalovirus infection	2.98e-06	0.000607364	AS_vs_nonAS	T cells CD8 - 1	166	FALSE	7.40638	1_subpop
hsa04390	Hippo signaling pathway	3.61e-06	0.000737193	AS_vs_nonAS	T cells CD8 - 1	96	FALSE	7.21266	1_subpop
hsa05169	Epstein-Barr virus infection	9.83e-06	0.00200553	AS_vs_nonAS	T cells CD8 - 1	135	FALSE	6.21185	1_subpop
hsa04360	Axon guidance	1.03e-05	0.0020978	AS_vs_nonAS	T cells CD8 - 1	102	FALSE	6.16687	1_subpop
hsa04010	MAPK signaling pathway	1.99e-05	0.00405343	AS_vs_nonAS	T cells CD8 - 1	199	FALSE	5.50819	1_subpop
hsa04630	JAK-STAT signaling pathway	2.41e-05	0.00491924	AS_vs_nonAS	T cells CD8 - 1	96	FALSE	5.3146	1_subpop
hsa05142	Chagas disease	2.84e-05	0.00578422	AS_vs_nonAS	T cells CD8 - 1	77	FALSE	5.15262	1_subpop
hsa04150	mTOR signaling pathway	3.15e-05	0.00642522	AS_vs_nonAS	T cells CD8 - 1	120	FALSE	5.04752	1_subpop
hsa04151	PI3K-Akt signaling pathway	3.8e-05	0.00775474	AS_vs_nonAS	T cells CD8 - 1	213	FALSE	4.85945	1_subpop
hsa04933	AGE-RAGE signaling pathway in diabetic complications	3.93e-05	0.00802114	AS_vs_nonAS	T cells CD8 - 1	68	FALSE	4.82568	1_subpop
hsa04261	Adrenergic signaling in cardiomyocytes	0.000104153	0.0212473	AS_vs_nonAS	T cells CD8 - 1	86	FALSE	3.85152	1_subpop
hsa04932	Non-alcoholic fatty liver disease	0.000187476	0.0382451	AS_vs_nonAS	T cells CD8 - 1	60	FALSE	3.26374	1_subpop
hsa04350	TGF-beta signaling pathway	0.000206788	0.0421847	AS_vs_nonAS	T cells CD8 - 1	53	FALSE	3.1657	1_subpop
hsa04110	Cell cycle	0.000305301	0.0622813	AS_vs_nonAS	T cells CD8 - 1	107	FALSE	2.77609	1_subpop
hsa05168	Herpes simplex virus 1 infection	4.23e-12	8.62e-10	AS_vs_nonAS	T cells CD8 naive/T cells CD8/ RBCs	392	FALSE	20.8714	4_subpop
hsa04010	MAPK signaling pathway	3.54e-06	0.000721653	AS_vs_nonAS	T cells CD8 naive/T cells CD8/ RBCs	199	FALSE	7.23397	4_subpop
hsa04151	PI3K-Akt signaling pathway	1.4e-05	0.00284781	AS_vs_nonAS	T cells CD8 naive/T cells CD8/ RBCs	213	FALSE	5.86121	4_subpop
hsa05152	Tuberculosis	2.33e-05	0.00475302	AS_vs_nonAS	T cells CD8 naive/T cells CD8/ RBCs	111	FALSE	5.34898	4_subpop
hsa05224	Breast cancer	3.35e-05	0.00683584	AS_vs_nonAS	T cells CD8 naive/T cells CD8/ RBCs	84	FALSE	4.98558	4_subpop
hsa04932	Non-alcoholic fatty liver disease	0.000138657	0.0282861	AS_vs_nonAS	T cells CD8 naive/T cells CD8/ RBCs	60	FALSE	3.56539	4_subpop
hsa05235	PD-L1 expression and PD-1 checkpoint pathway in cancer	0.000144411	0.0294598	AS_vs_nonAS	T cells CD8 naive/T cells CD8/ RBCs	79	FALSE	3.52473	4_subpop
hsa05231	Choline metabolism in cancer	0.000189565	0.0386712	AS_vs_nonAS	T cells CD8 naive/T cells CD8/ RBCs	56	FALSE	3.25266	4_subpop
hsa05168	Herpes simplex virus 1 infection	1.82e-15	3.4e-13	AS_vs_nonAS	NK cells activated	392	FALSE	28.711	15_subpop
hsa04151	PI3K-Akt signaling pathway	1.85e-11	3.47e-09	AS_vs_nonAS	NK cells activated	213	FALSE	19.4803	15_subpop
hsa04010	MAPK signaling pathway	2.94e-07	5.5e-05	AS_vs_nonAS	NK cells activated	199	FALSE	9.80877	15_subpop
hsa04390	Hippo signaling pathway	3.61e-07	6.75e-05	AS_vs_nonAS	NK cells activated	96	FALSE	9.60289	15_subpop
hsa04360	Axon guidance	1.7e-06	0.000318315	AS_vs_nonAS	NK cells activated	102	FALSE	8.05247	15_subpop
hsa05163	Human cytomegalovirus infection	1.77e-06	0.00033061	AS_vs_nonAS	NK cells activated	166	FALSE	8.01457	15_subpop
hsa04110	Cell cycle	2.21e-06	0.000413266	AS_vs_nonAS	NK cells activated	107	FALSE	7.79142	15_subpop
hsa04810	Regulation of actin cytoskeleton	3.13e-06	0.000584523	AS_vs_nonAS	NK cells activated	146	FALSE	7.44472	15_subpop
hsa05225	Hepatocellular carcinoma	3.49e-06	0.000652838	AS_vs_nonAS	NK cells activated	123	FALSE	7.33418	15_subpop
hsa04114	Oocyte meiosis	5.25e-06	0.00098117	AS_vs_nonAS	NK cells activated	90	FALSE	6.92677	15_subpop
hsa05152	Tuberculosis	9.28e-06	0.00173452	AS_vs_nonAS	NK cells activated	111	FALSE	6.35702	15_subpop
hsa04371	Apelin signaling pathway	1.19e-05	0.0022322	AS_vs_nonAS	NK cells activated	90	FALSE	6.10477	15_subpop
hsa05231	Choline metabolism in cancer	1.43e-05	0.00266905	AS_vs_nonAS	NK cells activated	56	FALSE	5.92603	15_subpop
hsa04070	Phosphatidylinositol signaling system	2.14e-05	0.00400756	AS_vs_nonAS	NK cells activated	68	FALSE	5.51957	15_subpop
hsa05205	Proteoglycans in cancer	4.55e-05	0.00850408	AS_vs_nonAS	NK cells activated	129	FALSE	4.76721	15_subpop
hsa04650	Natural killer cell mediated cytotoxicity	5.21e-05	0.00973437	AS_vs_nonAS	NK cells activated	88	FALSE	4.63209	15_subpop
hsa04630	JAK-STAT signaling pathway	5.36e-05	0.0100199	AS_vs_nonAS	NK cells activated	96	FALSE	4.60318	15_subpop
hsa04935	Growth hormone synthesis, secretion and action	7.07e-05	0.0132242	AS_vs_nonAS	NK cells activated	82	FALSE	4.3257	15_subpop
hsa04213	Longevity regulating pathway - multiple species	0.000109609	0.0204969	AS_vs_nonAS	NK cells activated	47	FALSE	3.88748	15_subpop
hsa04621	NOD-like receptor signaling pathway	0.000121617	0.0227424	AS_vs_nonAS	NK cells activated	120	FALSE	3.78353	15_subpop
hsa05169	Epstein-Barr virus infection	0.000138569	0.0259125	AS_vs_nonAS	NK cells activated	135	FALSE	3.65303	15_subpop
hsa04919	Thyroid hormone signaling pathway	0.000148268	0.0277262	AS_vs_nonAS	NK cells activated	93	FALSE	3.58538	15_subpop
hsa05224	Breast cancer	0.000148798	0.0278252	AS_vs_nonAS	NK cells activated	84	FALSE	3.58181	15_subpop
hsa04722	Neurotrophin signaling pathway	0.00021567	0.0403303	AS_vs_nonAS	NK cells activated	91	FALSE	3.21065	15_subpop
hsa05167	Kaposi sarcoma-associated herpesvirus infection	0.000235439	0.044027	AS_vs_nonAS	NK cells activated	133	FALSE	3.12295	15_subpop
hsa00071	Fatty acid degradation	0.000251295	0.0469921	AS_vs_nonAS	NK cells activated	29	FALSE	3.05777	15_subpop
hsa05130	Pathogenic Escherichia coli infection	0.000278804	0.0521364	AS_vs_nonAS	NK cells activated	131	FALSE	2.95389	15_subpop
hsa00564	Glycerophospholipid metabolism	0.000321088	0.0600434	AS_vs_nonAS	NK cells activated	63	FALSE	2.81269	15_subpop
hsa04310	Wnt signaling pathway	0.000351819	0.0657902	AS_vs_nonAS	NK cells activated	91	FALSE	2.72128	15_subpop
hsa05131	Shigellosis	0.000386564	0.0722875	AS_vs_nonAS	NK cells activated	186	FALSE	2.6271	15_subpop
hsa04350	TGF-beta signaling pathway	0.000406992	0.0761074	AS_vs_nonAS	NK cells activated	53	FALSE	2.57561	15_subpop
hsa04380	Osteoclast differentiation	0.000407267	0.076159	AS_vs_nonAS	NK cells activated	106	FALSE	2.57493	15_subpop
hsa05168	Herpes simplex virus 1 infection	4.99e-13	1.02e-10	AS_vs_nonAS	T cells CD8 - 2	392	FALSE	23.0075	7_subpop
hsa04151	PI3K-Akt signaling pathway	9.98e-08	2.04e-05	AS_vs_nonAS	T cells CD8 - 2	213	FALSE	10.802	7_subpop
hsa04934	Cushing syndrome	1.08e-06	0.000220446	AS_vs_nonAS	T cells CD8 - 2	85	FALSE	8.41986	7_subpop
hsa04932	Non-alcoholic fatty liver disease	2.62e-06	0.000534604	AS_vs_nonAS	T cells CD8 - 2	60	FALSE	7.53398	7_subpop
hsa04014	Ras signaling pathway	1.17e-05	0.00239487	AS_vs_nonAS	T cells CD8 - 2	139	FALSE	6.03443	7_subpop
hsa04390	Hippo signaling pathway	2.26e-05	0.004604	AS_vs_nonAS	T cells CD8 - 2	96	FALSE	5.38083	7_subpop
hsa04360	Axon guidance	6.44e-05	0.013131	AS_vs_nonAS	T cells CD8 - 2	102	FALSE	4.33278	7_subpop
hsa04935	Growth hormone synthesis, secretion and action	9.92e-05	0.0202416	AS_vs_nonAS	T cells CD8 - 2	82	FALSE	3.90002	7_subpop
hsa04261	Adrenergic signaling in cardiomyocytes	0.000125813	0.0256658	AS_vs_nonAS	T cells CD8 - 2	86	FALSE	3.66259	7_subpop
hsa04060	Cytokine-cytokine receptor interaction	0.000127924	0.0260966	AS_vs_nonAS	T cells CD8 - 2	94	FALSE	3.64595	7_subpop
hsa05170	Human immunodeficiency virus 1 infection	0.000129967	0.0265133	AS_vs_nonAS	T cells CD8 - 2	164	FALSE	3.63011	7_subpop
hsa05163	Human cytomegalovirus infection	0.000382572	0.0780447	AS_vs_nonAS	T cells CD8 - 2	166	FALSE	2.55047	7_subpop
hsa04150	mTOR signaling pathway	0.00039624	0.0808329	AS_vs_nonAS	T cells CD8 - 2	120	FALSE	2.51537	7_subpop
hsa05168	Herpes simplex virus 1 infection	6.22e-15	1.27e-12	AS_vs_nonAS	T cells CD4 - 1	392	FALSE	27.3882	2_subpop
hsa05170	Human immunodeficiency virus 1 infection	4.56e-06	0.000934617	AS_vs_nonAS	T cells CD4 - 1	164	FALSE	6.97537	2_subpop
hsa04151	PI3K-Akt signaling pathway	9.22e-06	0.0018891	AS_vs_nonAS	T cells CD4 - 1	213	FALSE	6.27166	2_subpop
hsa04060	Cytokine-cytokine receptor interaction	9.99e-06	0.00204743	AS_vs_nonAS	T cells CD4 - 1	94	FALSE	6.19117	2_subpop
hsa04380	Osteoclast differentiation	0.000164768	0.0337773	AS_vs_nonAS	T cells CD4 - 1	106	FALSE	3.38796	2_subpop
hsa05212	Pancreatic cancer	0.000174544	0.0357815	AS_vs_nonAS	T cells CD4 - 1	71	FALSE	3.33033	2_subpop
hsa04810	Regulation of actin cytoskeleton	0.000213262	0.0437187	AS_vs_nonAS	T cells CD4 - 1	146	FALSE	3.12998	2_subpop
hsa05214	Glioma	0.000294249	0.060321	AS_vs_nonAS	T cells CD4 - 1	60	FALSE	2.80807	2_subpop
hsa04150	mTOR signaling pathway	0.000358715	0.0735366	AS_vs_nonAS	T cells CD4 - 1	120	FALSE	2.60997	2_subpop
hsa04360	Axon guidance	0.000428162	0.0877732	AS_vs_nonAS	T cells CD4 - 1	102	FALSE	2.433	2_subpop
hsa05152	Tuberculosis	0.000484184	0.0992576	AS_vs_nonAS	T cells CD4 - 1	111	FALSE	2.31004	2_subpop
hsa05168	Herpes simplex virus 1 infection	2.17e-16	4.36e-14	AS_vs_nonAS	B cells naive - 2	392	FALSE	30.7647	5_subpop
hsa05132	Salmonella infection	2.63e-08	5.29e-06	AS_vs_nonAS	B cells naive - 2	182	FALSE	12.1494	5_subpop
hsa04625	C-type lectin receptor signaling pathway	6.32e-07	0.000127004	AS_vs_nonAS	B cells naive - 2	85	FALSE	8.97129	5_subpop
hsa04151	PI3K-Akt signaling pathway	1.83e-06	0.000367117	AS_vs_nonAS	B cells naive - 2	213	TRUE	7.90983	5_subpop
hsa04070	Phosphatidylinositol signaling system	2.3e-06	0.000461605	AS_vs_nonAS	B cells naive - 2	68	FALSE	7.6808	5_subpop
hsa04010	MAPK signaling pathway	3.2e-06	0.000642475	AS_vs_nonAS	B cells naive - 2	199	TRUE	7.35018	5_subpop
hsa05152	Tuberculosis	3.57e-06	0.000718221	AS_vs_nonAS	B cells naive - 2	111	FALSE	7.23873	5_subpop
hsa04218	Cellular senescence	6.39e-06	0.00128475	AS_vs_nonAS	B cells naive - 2	122	TRUE	6.65719	5_subpop
hsa05163	Human cytomegalovirus infection	1.08e-05	0.00217019	AS_vs_nonAS	B cells naive - 2	166	TRUE	6.13294	5_subpop
hsa05010	Alzheimer disease	1.83e-05	0.00367293	AS_vs_nonAS	B cells naive - 2	177	TRUE	5.60677	5_subpop
hsa04261	Adrenergic signaling in cardiomyocytes	2.88e-05	0.00579038	AS_vs_nonAS	B cells naive - 2	86	TRUE	5.15156	5_subpop
hsa04810	Regulation of actin cytoskeleton	4.17e-05	0.00838214	AS_vs_nonAS	B cells naive - 2	146	TRUE	4.78165	5_subpop
hsa04014	Ras signaling pathway	8.85e-05	0.0177949	AS_vs_nonAS	B cells naive - 2	139	FALSE	4.02884	5_subpop
hsa04920	Adipocytokine signaling pathway	0.000151682	0.0304881	AS_vs_nonAS	B cells naive - 2	46	TRUE	3.49042	5_subpop
hsa05166	Human T-cell leukemia virus 1 infection	0.000215789	0.0433737	AS_vs_nonAS	B cells naive - 2	138	TRUE	3.1379	5_subpop
hsa04621	NOD-like receptor signaling pathway	0.000292164	0.058725	AS_vs_nonAS	B cells naive - 2	120	FALSE	2.83489	5_subpop
hsa05168	Herpes simplex virus 1 infection	6.6e-15	1.31e-12	AS_vs_nonAS	T cells CD8 - 4	392	TRUE	27.359	10_subpop
hsa05166	Human T-cell leukemia virus 1 infection	5.78e-09	1.15e-06	AS_vs_nonAS	T cells CD8 - 4	138	TRUE	13.6758	10_subpop
hsa04931	Insulin resistance	1.39e-07	2.78e-05	AS_vs_nonAS	T cells CD8 - 4	74	TRUE	10.4922	10_subpop
hsa05170	Human immunodeficiency virus 1 infection	5.82e-07	0.000115739	AS_vs_nonAS	T cells CD8 - 4	164	TRUE	9.06417	10_subpop
hsa04151	PI3K-Akt signaling pathway	7.78e-07	0.000154836	AS_vs_nonAS	T cells CD8 - 4	213	TRUE	8.77314	10_subpop
hsa04064	NF-kappa B signaling pathway	6.92e-06	0.00137662	AS_vs_nonAS	T cells CD8 - 4	74	TRUE	6.58813	10_subpop
hsa04934	Cushing syndrome	6.14e-05	0.012222	AS_vs_nonAS	T cells CD8 - 4	85	FALSE	4.40451	10_subpop
hsa05223	Non-small cell lung cancer	0.000107435	0.0213796	AS_vs_nonAS	T cells CD8 - 4	57	TRUE	3.84532	10_subpop
hsa04150	mTOR signaling pathway	0.000112576	0.0224025	AS_vs_nonAS	T cells CD8 - 4	120	TRUE	3.79858	10_subpop
hsa04810	Regulation of actin cytoskeleton	0.000258745	0.0514902	AS_vs_nonAS	T cells CD8 - 4	146	TRUE	2.96636	10_subpop
hsa04114	Oocyte meiosis	0.000314159	0.0625175	AS_vs_nonAS	T cells CD8 - 4	90	TRUE	2.77231	10_subpop
hsa04922	Glucagon signaling pathway	0.000376834	0.07499	AS_vs_nonAS	T cells CD8 - 4	62	TRUE	2.5904	10_subpop
hsa04360	Axon guidance	0.000430978	0.0857646	AS_vs_nonAS	T cells CD8 - 4	102	TRUE	2.45615	10_subpop
hsa05167	Kaposi sarcoma-associated herpesvirus infection	0.000456464	0.0908364	AS_vs_nonAS	T cells CD8 - 4	133	TRUE	2.3987	10_subpop
hsa05168	Herpes simplex virus 1 infection	1.07e-11	2.17e-09	AS_vs_nonAS	T cells CD8 - 3	392	FALSE	19.9504	8_subpop
hsa05163	Human cytomegalovirus infection	2.96e-06	0.000598711	AS_vs_nonAS	T cells CD8 - 3	166	FALSE	7.42073	8_subpop
hsa04350	TGF-beta signaling pathway	7.71e-06	0.00155659	AS_vs_nonAS	T cells CD8 - 3	53	FALSE	6.46526	8_subpop
hsa04060	Cytokine-cytokine receptor interaction	2.53e-05	0.00510574	AS_vs_nonAS	T cells CD8 - 3	94	FALSE	5.27739	8_subpop
hsa04151	PI3K-Akt signaling pathway	2.7e-05	0.00545199	AS_vs_nonAS	T cells CD8 - 3	213	FALSE	5.21177	8_subpop
hsa05131	Shigellosis	4.95e-05	0.0100025	AS_vs_nonAS	T cells CD8 - 3	186	FALSE	4.60492	8_subpop
hsa05130	Pathogenic Escherichia coli infection	0.000132754	0.0268163	AS_vs_nonAS	T cells CD8 - 3	131	FALSE	3.61874	8_subpop
hsa04261	Adrenergic signaling in cardiomyocytes	0.000168768	0.0340911	AS_vs_nonAS	T cells CD8 - 3	86	FALSE	3.37872	8_subpop
hsa04110	Cell cycle	0.000199158	0.0402298	AS_vs_nonAS	T cells CD8 - 3	107	FALSE	3.21315	8_subpop
hsa04115	p53 signaling pathway	0.000265121	0.0535544	AS_vs_nonAS	T cells CD8 - 3	63	FALSE	2.92706	8_subpop
hsa01522	Endocrine resistance	0.000331415	0.0669458	AS_vs_nonAS	T cells CD8 - 3	73	FALSE	2.70387	8_subpop
hsa05142	Chagas disease	0.000366315	0.0739957	AS_vs_nonAS	T cells CD8 - 3	77	FALSE	2.60375	8_subpop
hsa05168	Herpes simplex virus 1 infection	4.68e-11	9.46e-09	AS_vs_nonAS	B cells memory	392	FALSE	18.4764	13_subpop
hsa04010	MAPK signaling pathway	3.73e-08	7.53e-06	AS_vs_nonAS	B cells memory	199	FALSE	11.7961	13_subpop
hsa04218	Cellular senescence	4.27e-08	8.62e-06	AS_vs_nonAS	B cells memory	122	FALSE	11.6613	13_subpop
hsa05205	Proteoglycans in cancer	1.16e-07	2.34e-05	AS_vs_nonAS	B cells memory	129	FALSE	10.6611	13_subpop
hsa04935	Growth hormone synthesis, secretion and action	5.96e-07	0.00012046	AS_vs_nonAS	B cells memory	82	FALSE	9.02419	13_subpop
hsa04810	Regulation of actin cytoskeleton	1.53e-06	0.000308092	AS_vs_nonAS	B cells memory	146	FALSE	8.08511	13_subpop
hsa04261	Adrenergic signaling in cardiomyocytes	3.35e-06	0.000677346	AS_vs_nonAS	B cells memory	86	FALSE	7.29733	13_subpop
hsa04151	PI3K-Akt signaling pathway	9.01e-06	0.0018199	AS_vs_nonAS	B cells memory	213	FALSE	6.30897	13_subpop
hsa04625	C-type lectin receptor signaling pathway	9.79e-06	0.00197711	AS_vs_nonAS	B cells memory	85	FALSE	6.22612	13_subpop
hsa05166	Human T-cell leukemia virus 1 infection	1.25e-05	0.00253362	AS_vs_nonAS	B cells memory	138	FALSE	5.97811	13_subpop
hsa04932	Non-alcoholic fatty liver disease	1.61e-05	0.00325336	AS_vs_nonAS	B cells memory	60	FALSE	5.72807	13_subpop
hsa04024	cAMP signaling pathway	3.03e-05	0.00611274	AS_vs_nonAS	B cells memory	102	FALSE	5.09738	13_subpop
hsa05163	Human cytomegalovirus infection	4.15e-05	0.00838291	AS_vs_nonAS	B cells memory	166	FALSE	4.78156	13_subpop
hsa05152	Tuberculosis	6.21e-05	0.0125376	AS_vs_nonAS	B cells memory	111	FALSE	4.37902	13_subpop
hsa04066	HIF-1 signaling pathway	7.74e-05	0.0156375	AS_vs_nonAS	B cells memory	85	FALSE	4.15808	13_subpop
hsa04921	Oxytocin signaling pathway	8.61e-05	0.0173822	AS_vs_nonAS	B cells memory	93	FALSE	4.05231	13_subpop
hsa04510	Focal adhesion	0.000122996	0.0248453	AS_vs_nonAS	B cells memory	124	FALSE	3.69509	13_subpop
hsa04530	Tight junction	0.000136485	0.0275699	AS_vs_nonAS	B cells memory	107	FALSE	3.59103	13_subpop
hsa05010	Alzheimer disease	0.000136794	0.0276324	AS_vs_nonAS	B cells memory	177	FALSE	3.58877	13_subpop
hsa05132	Salmonella infection	0.00016115	0.0325523	AS_vs_nonAS	B cells memory	182	FALSE	3.42491	13_subpop
hsa04622	RIG-I-like receptor signaling pathway	0.000282442	0.0570532	AS_vs_nonAS	B cells memory	50	FALSE	2.86377	13_subpop
hsa04022	cGMP-PKG signaling pathway	0.000447103	0.0903148	AS_vs_nonAS	B cells memory	89	FALSE	2.40445	13_subpop
hsa05168	Herpes simplex virus 1 infection	2.75e-11	6.06e-09	AS_vs_nonAS	B cells naive - 1	392	FALSE	18.922	0_subpop
hsa04010	MAPK signaling pathway	3.67e-07	8.07e-05	AS_vs_nonAS	B cells naive - 1	199	FALSE	9.42445	0_subpop
hsa04151	PI3K-Akt signaling pathway	1.88e-05	0.00414434	AS_vs_nonAS	B cells naive - 1	213	FALSE	5.48601	0_subpop
hsa04371	Apelin signaling pathway	3.17e-05	0.00698233	AS_vs_nonAS	B cells naive - 1	90	FALSE	4.96437	0_subpop
hsa04213	Longevity regulating pathway - multiple species	8.85e-05	0.01946	AS_vs_nonAS	B cells naive - 1	47	FALSE	3.93939	0_subpop
hsa04810	Regulation of actin cytoskeleton	0.000120044	0.0264097	AS_vs_nonAS	B cells naive - 1	146	FALSE	3.63403	0_subpop
hsa04934	Cushing syndrome	0.000150137	0.0330302	AS_vs_nonAS	B cells naive - 1	85	FALSE	3.41033	0_subpop
hsa05168	Herpes simplex virus 1 infection	1.07e-16	2.07e-14	AS_vs_nonAS	T cells CD4 memory resting/ T cells CD8	392	TRUE	31.5094	12_subpop
hsa04151	PI3K-Akt signaling pathway	4.95e-09	9.6e-07	AS_vs_nonAS	T cells CD4 memory resting/ T cells CD8	213	FALSE	13.8568	12_subpop
hsa05205	Proteoglycans in cancer	2.32e-08	4.5e-06	AS_vs_nonAS	T cells CD4 memory resting/ T cells CD8	129	TRUE	12.3116	12_subpop
hsa04060	Cytokine-cytokine receptor interaction	1.44e-05	0.00279334	AS_vs_nonAS	T cells CD4 memory resting/ T cells CD8	94	FALSE	5.88052	12_subpop
hsa04010	MAPK signaling pathway	1.76e-05	0.00341956	AS_vs_nonAS	T cells CD4 memory resting/ T cells CD8	199	TRUE	5.67824	12_subpop
hsa04110	Cell cycle	2.1e-05	0.00406496	AS_vs_nonAS	T cells CD4 memory resting/ T cells CD8	107	TRUE	5.50535	12_subpop
hsa04150	mTOR signaling pathway	3.26e-05	0.00632369	AS_vs_nonAS	T cells CD4 memory resting/ T cells CD8	120	TRUE	5.06345	12_subpop
hsa05321	Inflammatory bowel disease	5.24e-05	0.0101628	AS_vs_nonAS	T cells CD4 memory resting/ T cells CD8	36	FALSE	4.58902	12_subpop
hsa04934	Cushing syndrome	0.000127974	0.0248269	AS_vs_nonAS	T cells CD4 memory resting/ T cells CD8	85	TRUE	3.69583	12_subpop
hsa04114	Oocyte meiosis	0.000149428	0.028989	AS_vs_nonAS	T cells CD4 memory resting/ T cells CD8	90	TRUE	3.54084	12_subpop
hsa05160	Hepatitis C	0.00040939	0.0794216	AS_vs_nonAS	T cells CD4 memory resting/ T cells CD8	109	TRUE	2.53299	12_subpop
hsa05168	Herpes simplex virus 1 infection	8.52e-18	1.7e-15	AS_vs_nonAS	T cells CD8/CD4/CD4 naive	392	TRUE	34.0106	3_subpop
hsa04062	Chemokine signaling pathway	3.11e-08	6.18e-06	AS_vs_nonAS	T cells CD8/CD4/CD4 naive	126	TRUE	11.9936	3_subpop
hsa04151	PI3K-Akt signaling pathway	3.26e-08	6.49e-06	AS_vs_nonAS	T cells CD8/CD4/CD4 naive	213	TRUE	11.9452	3_subpop
hsa04810	Regulation of actin cytoskeleton	1.01e-06	0.00020167	AS_vs_nonAS	T cells CD8/CD4/CD4 naive	146	FALSE	8.50888	3_subpop
hsa04010	MAPK signaling pathway	1.5e-05	0.00299293	AS_vs_nonAS	T cells CD8/CD4/CD4 naive	199	TRUE	5.8115	3_subpop
hsa05132	Salmonella infection	3.67e-05	0.00730113	AS_vs_nonAS	T cells CD8/CD4/CD4 naive	182	TRUE	4.91973	3_subpop
hsa05205	Proteoglycans in cancer	3.83e-05	0.00761973	AS_vs_nonAS	T cells CD8/CD4/CD4 naive	129	FALSE	4.87701	3_subpop
hsa04114	Oocyte meiosis	6.02e-05	0.0119783	AS_vs_nonAS	T cells CD8/CD4/CD4 naive	90	TRUE	4.42466	3_subpop
hsa05168	Herpes simplex virus 1 infection	7.52e-12	1.49e-09	AS_vs_nonAS	T cells CD8/NK cells resting	392	FALSE	20.3248	11_subpop
hsa04151	PI3K-Akt signaling pathway	7.08e-07	0.000140148	AS_vs_nonAS	T cells CD8/NK cells resting	213	FALSE	8.87282	11_subpop
hsa05170	Human immunodeficiency virus 1 infection	2.53e-06	0.000500609	AS_vs_nonAS	T cells CD8/NK cells resting	164	FALSE	7.59969	11_subpop
hsa05131	Shigellosis	7.07e-06	0.00139978	AS_vs_nonAS	T cells CD8/NK cells resting	186	FALSE	6.57144	11_subpop
hsa05132	Salmonella infection	1.26e-05	0.00249379	AS_vs_nonAS	T cells CD8/NK cells resting	182	FALSE	5.99395	11_subpop
hsa04010	MAPK signaling pathway	2.26e-05	0.00446586	AS_vs_nonAS	T cells CD8/NK cells resting	199	FALSE	5.41129	11_subpop
hsa04350	TGF-beta signaling pathway	4.84e-05	0.00958014	AS_vs_nonAS	T cells CD8/NK cells resting	53	FALSE	4.64806	11_subpop
hsa04662	B cell receptor signaling pathway	7.44e-05	0.0147335	AS_vs_nonAS	T cells CD8/NK cells resting	73	FALSE	4.21763	11_subpop
hsa04360	Axon guidance	8.12e-05	0.0160723	AS_vs_nonAS	T cells CD8/NK cells resting	102	FALSE	4.13066	11_subpop
hsa04630	JAK-STAT signaling pathway	8.56e-05	0.0169557	AS_vs_nonAS	T cells CD8/NK cells resting	96	FALSE	4.07715	11_subpop
hsa05163	Human cytomegalovirus infection	9.62e-05	0.0190475	AS_vs_nonAS	T cells CD8/NK cells resting	166	FALSE	3.96082	11_subpop
hsa04066	HIF-1 signaling pathway	0.000106238	0.0210351	AS_vs_nonAS	T cells CD8/NK cells resting	85	FALSE	3.86156	11_subpop
hsa04110	Cell cycle	0.000112745	0.0223235	AS_vs_nonAS	T cells CD8/NK cells resting	107	FALSE	3.80212	11_subpop
hsa00564	Glycerophospholipid metabolism	0.000132012	0.0261383	AS_vs_nonAS	T cells CD8/NK cells resting	63	FALSE	3.64435	11_subpop
hsa00051	Fructose and mannose metabolism	0.000158071	0.0312981	AS_vs_nonAS	T cells CD8/NK cells resting	28	FALSE	3.4642	11_subpop
hsa05130	Pathogenic Escherichia coli infection	0.000176693	0.0349852	AS_vs_nonAS	T cells CD8/NK cells resting	131	FALSE	3.35283	11_subpop
hsa04810	Regulation of actin cytoskeleton	0.000276623	0.0547713	AS_vs_nonAS	T cells CD8/NK cells resting	146	FALSE	2.90459	11_subpop
hsa04659	Th17 cell differentiation	0.000384213	0.0760742	AS_vs_nonAS	T cells CD8/NK cells resting	79	TRUE	2.57605	11_subpop
hsa04926	Relaxin signaling pathway	0.000459311	0.0909436	AS_vs_nonAS	T cells CD8/NK cells resting	84	FALSE	2.39752	11_subpop
hsa05168	Herpes simplex virus 1 infection	3.23e-13	6.35e-11	AS_vs_nonAS	Monocytes	392	FALSE	23.4793	14_subpop
hsa04218	Cellular senescence	3.46e-06	0.000681245	AS_vs_nonAS	Monocytes	122	FALSE	7.29159	14_subpop
hsa05205	Proteoglycans in cancer	1.63e-05	0.00320181	AS_vs_nonAS	Monocytes	129	FALSE	5.74404	14_subpop
hsa04934	Cushing syndrome	2.35e-05	0.00462221	AS_vs_nonAS	Monocytes	85	FALSE	5.37688	14_subpop
hsa04151	PI3K-Akt signaling pathway	3.75e-05	0.00738021	AS_vs_nonAS	Monocytes	213	FALSE	4.90895	14_subpop
hsa05010	Alzheimer disease	7.59e-05	0.0149436	AS_vs_nonAS	Monocytes	177	FALSE	4.20347	14_subpop
hsa01522	Endocrine resistance	0.00023934	0.0471499	AS_vs_nonAS	Monocytes	73	TRUE	3.05442	14_subpop
hsa04922	Glucagon signaling pathway	0.000282281	0.0556095	AS_vs_nonAS	Monocytes	62	FALSE	2.8894	14_subpop
hsa04670	Leukocyte transendothelial migration	0.000285933	0.0563287	AS_vs_nonAS	Monocytes	62	FALSE	2.87655	14_subpop
hsa04932	Non-alcoholic fatty liver disease	0.000321135	0.0632636	AS_vs_nonAS	Monocytes	60	FALSE	2.76045	14_subpop
hsa04024	cAMP signaling pathway	0.000353858	0.0697101	AS_vs_nonAS	Monocytes	102	TRUE	2.66341	14_subpop
