# Supplementary material for: Executable models of immune signaling pathways in HIV-associated atherosclerosis
Source: NPJ Syst Biol Appl. 2022 Sep 21;8:35. doi: 10.1038/s41540-022-00246-5 (PMC9492768; doi:10.1038/s41540-022-00246-5)
Supplement: Supplementary file 5 — Supplementary Table 4 [file 41540_2022_246_MOESM5_ESM.xlsx]

## Sheet: supplementary_table_4
Subpopulation from Kazer et al dataset	Subpopulation from HIV/AS dataset	Pearson correlation coefficient
B cell	B cells naive – 2	0.61
B cell	B cells naive – 1	0.65
B cell	B cells memory	0.72
Cytotoxic T cell	T cells CD8 – 4	0.73
Cytotoxic T cell	T cells CD8 – 3	0.71
Cytotoxic T cell	T cells CD8 naive/T cells CD8/ RBCs	0.75
Cytotoxic T cell	T cells CD8/NK cells resting	0.76
Cytotoxic T cell	T cells CD8 - 1	0.71
Cytotoxic T cell	T cells CD8 - 2	0.75
Cytotoxic T cell	T cells CD8/CD4/CD4 naïve	0.91
Monocyte	Monocytes	0.78
Plasmablast	B cells naive – 2	0.67
Plasmablast	B cells naive – 1	0.71
T cell	T cells CD4 – 1	0.68
T cell	T cells CD4 memory resting/ T cells CD8	0.67
T cell	T cells CD8/CD4/CD4 naïve	0.89
T cell	T cells naïve	0.78
