# Supplementary material for: Executable models of immune signaling pathways in HIV-associated atherosclerosis
Source: NPJ Syst Biol Appl. 2022 Sep 21;8:35. doi: 10.1038/s41540-022-00246-5 (PMC9492768; doi:10.1038/s41540-022-00246-5)
Supplement: Supplementary file 6 — Supplementary Table 5 [file 41540_2022_246_MOESM6_ESM.xlsx]

## Sheet: supplementary_table_5
KEGG Pathway ID	Pathway Name	P value	Adjusted P value	Contrast	Number of Nodes	Kazer et al subpopulation	Upregulated_in_isHIV-	log10pvals
hsa05168	Herpes simplex virus 1 infection	2.29e-17	5.03e-15	isHIV-_vs_is1year	380	Natural Killer Cell	FALSE	32.9239
hsa05222	Small cell lung cancer	7.02e-09	1.54e-06	isHIV-_vs_is1year	66	Natural Killer Cell	TRUE	13.3809
hsa04060	Cytokine-cytokine receptor interaction	9.65e-08	2.12e-05	isHIV-_vs_is1year	88	Natural Killer Cell	FALSE	10.76
hsa04360	Axon guidance	2.69e-06	0.000591577	isHIV-_vs_is1year	97	Natural Killer Cell	FALSE	7.43272
hsa04917	Prolactin signaling pathway	8.62e-06	0.00189743	isHIV-_vs_is1year	49	Natural Killer Cell	TRUE	6.26726
hsa04010	MAPK signaling pathway	1.01e-05	0.00221653	isHIV-_vs_is1year	195	Natural Killer Cell	FALSE	6.11181
hsa05163	Human cytomegalovirus infection	1.59e-05	0.00350162	isHIV-_vs_is1year	162	Natural Killer Cell	FALSE	5.65453
hsa04150	mTOR signaling pathway	1.6e-05	0.00352683	isHIV-_vs_is1year	118	Natural Killer Cell	FALSE	5.64736
hsa04270	Vascular smooth muscle contraction	0.000180141	0.0396309	isHIV-_vs_is1year	66	Natural Killer Cell	FALSE	3.22815
hsa05168	Herpes simplex virus 1 infection	5.42e-17	1.18e-14	isHIV-_vs_is1year	380	Plasmablast	TRUE	32.0689
hsa04630	JAK-STAT signaling pathway	5.96e-07	0.000129895	isHIV-_vs_is1year	91	Plasmablast	TRUE	8.94878
hsa04010	MAPK signaling pathway	3.18e-06	0.000693051	isHIV-_vs_is1year	195	Plasmablast	TRUE	7.27441
hsa05165	Human papillomavirus infection	1.54e-05	0.0033566	isHIV-_vs_is1year	207	Plasmablast	FALSE	5.69683
hsa04310	Wnt signaling pathway	4.88e-05	0.0106321	isHIV-_vs_is1year	88	Plasmablast	FALSE	4.54388
hsa05010	Alzheimer disease	5.97e-05	0.0130098	isHIV-_vs_is1year	172	Plasmablast	TRUE	4.34205
hsa05131	Shigellosis	7.98e-05	0.0173992	isHIV-_vs_is1year	183	Plasmablast	TRUE	4.05133
hsa04141	Protein processing in endoplasmic reticulum	0.000127468	0.0277881	isHIV-_vs_is1year	41	Plasmablast	TRUE	3.58315
hsa04550	Signaling pathways regulating pluripotency of stem cells	0.000127863	0.0278741	isHIV-_vs_is1year	63	Plasmablast	FALSE	3.58006
hsa05168	Herpes simplex virus 1 infection	1.75e-18	3.63e-16	isHIV-_vs_is1year	380	T Cell	TRUE	35.5519
hsa05222	Small cell lung cancer	2.45e-09	5.11e-07	isHIV-_vs_is1year	66	T Cell	TRUE	14.4876
hsa05418	Fluid shear stress and atherosclerosis	9.83e-09	2.04e-06	isHIV-_vs_is1year	94	T Cell	FALSE	13.1007
hsa04360	Axon guidance	1.65e-06	0.000343783	isHIV-_vs_is1year	97	T Cell	FALSE	7.9755
hsa05160	Hepatitis C	1.22e-05	0.00253213	isHIV-_vs_is1year	108	T Cell	TRUE	5.97869
hsa04390	Hippo signaling pathway	1.4e-05	0.00291998	isHIV-_vs_is1year	93	T Cell	TRUE	5.83618
hsa04010	MAPK signaling pathway	2.9e-05	0.00603015	isHIV-_vs_is1year	195	T Cell	FALSE	5.11098
hsa04150	mTOR signaling pathway	0.000142246	0.0295873	isHIV-_vs_is1year	118	T Cell	FALSE	3.52041
hsa04060	Cytokine-cytokine receptor interaction	0.000147929	0.0307692	isHIV-_vs_is1year	88	T Cell	FALSE	3.48124
hsa00410	beta-Alanine metabolism	0.00017763	0.0369471	isHIV-_vs_is1year	19	T Cell	FALSE	3.29827
hsa05168	Herpes simplex virus 1 infection	1.02e-14	2.11e-12	isHIV-_vs_is1year	380	Monocyte	TRUE	26.8824
hsa04218	Cellular senescence	2.12e-14	4.41e-12	isHIV-_vs_is1year	119	Monocyte	TRUE	26.1464
hsa04024	cAMP signaling pathway	1.99e-13	4.14e-11	isHIV-_vs_is1year	93	Monocyte	TRUE	23.9081
hsa05010	Alzheimer disease	7.34e-11	1.53e-08	isHIV-_vs_is1year	172	Monocyte	TRUE	17.997
hsa04014	Ras signaling pathway	1.01e-10	2.1e-08	isHIV-_vs_is1year	130	Monocyte	TRUE	17.6776
hsa04151	PI3K-Akt signaling pathway	9.11e-10	1.89e-07	isHIV-_vs_is1year	204	Monocyte	TRUE	15.479
hsa05214	Glioma	2.91e-09	6.06e-07	isHIV-_vs_is1year	58	Monocyte	TRUE	14.3166
hsa04625	C-type lectin receptor signaling pathway	7.23e-08	1.5e-05	isHIV-_vs_is1year	82	Monocyte	TRUE	11.105
hsa04010	MAPK signaling pathway	1.7e-06	0.000354468	isHIV-_vs_is1year	195	Monocyte	TRUE	7.94489
hsa04390	Hippo signaling pathway	3.75e-06	0.000780756	isHIV-_vs_is1year	93	Monocyte	TRUE	7.15525
hsa04150	mTOR signaling pathway	4.98e-06	0.0010357	isHIV-_vs_is1year	118	Monocyte	TRUE	6.87268
hsa05163	Human cytomegalovirus infection	6.95e-06	0.00144599	isHIV-_vs_is1year	162	Monocyte	TRUE	6.53896
hsa04934	Cushing syndrome	1.52e-05	0.00316099	isHIV-_vs_is1year	83	Monocyte	TRUE	5.75687
hsa04072	Phospholipase D signaling pathway	1.77e-05	0.00367799	isHIV-_vs_is1year	76	Monocyte	TRUE	5.60539
hsa04630	JAK-STAT signaling pathway	1.79e-05	0.00372127	isHIV-_vs_is1year	91	Monocyte	TRUE	5.59369
hsa04022	cGMP-PKG signaling pathway	3.71e-05	0.00772149	isHIV-_vs_is1year	87	Monocyte	TRUE	4.86375
hsa04550	Signaling pathways regulating pluripotency of stem cells	4.35e-05	0.00904647	isHIV-_vs_is1year	63	Monocyte	TRUE	4.70538
hsa04350	TGF-beta signaling pathway	6.77e-05	0.0140863	isHIV-_vs_is1year	51	Monocyte	TRUE	4.26255
hsa05160	Hepatitis C	0.000111674	0.0232281	isHIV-_vs_is1year	108	Monocyte	TRUE	3.76239
hsa05218	Melanoma	0.000127903	0.0266038	isHIV-_vs_is1year	42	Monocyte	TRUE	3.6267
hsa04110	Cell cycle	0.00014316	0.0297772	isHIV-_vs_is1year	106	Monocyte	TRUE	3.51401
hsa05152	Tuberculosis	0.000158462	0.0329602	isHIV-_vs_is1year	107	Monocyte	TRUE	3.41246
hsa05168	Herpes simplex virus 1 infection	3.06e-13	6.7e-11	isHIV-_vs_is1year	380	B Cell	TRUE	23.4267
hsa05132	Salmonella infection	1.38e-07	3.02e-05	isHIV-_vs_is1year	180	B Cell	TRUE	10.4069
hsa04360	Axon guidance	4.95e-07	0.000108328	isHIV-_vs_is1year	97	B Cell	TRUE	9.13035
hsa05010	Alzheimer disease	2.9e-06	0.000634046	isHIV-_vs_is1year	172	B Cell	TRUE	7.36339
hsa04010	MAPK signaling pathway	3.02e-06	0.000661385	isHIV-_vs_is1year	195	B Cell	TRUE	7.32118
hsa04150	mTOR signaling pathway	3.36e-06	0.000735405	isHIV-_vs_is1year	118	B Cell	FALSE	7.21509
hsa05205	Proteoglycans in cancer	7.51e-06	0.0016453	isHIV-_vs_is1year	128	B Cell	TRUE	6.40983
hsa04151	PI3K-Akt signaling pathway	9.76e-06	0.00213696	isHIV-_vs_is1year	204	B Cell	TRUE	6.14837
hsa05170	Human immunodeficiency virus 1 infection	1.61e-05	0.00351692	isHIV-_vs_is1year	159	B Cell	TRUE	5.65017
hsa05131	Shigellosis	1.85e-05	0.0040517	isHIV-_vs_is1year	183	B Cell	TRUE	5.50862
hsa04114	Oocyte meiosis	3.05e-05	0.00668214	isHIV-_vs_is1year	87	B Cell	TRUE	5.00832
hsa04910	Insulin signaling pathway	3.77e-05	0.00826307	isHIV-_vs_is1year	104	B Cell	TRUE	4.79596
hsa05165	Human papillomavirus infection	4.56e-05	0.00999117	isHIV-_vs_is1year	207	B Cell	TRUE	4.60605
hsa04218	Cellular senescence	5.35e-05	0.0117242	isHIV-_vs_is1year	119	B Cell	TRUE	4.4461
hsa04110	Cell cycle	6.02e-05	0.0131942	isHIV-_vs_is1year	106	B Cell	TRUE	4.32798
hsa04060	Cytokine-cytokine receptor interaction	8.61e-05	0.0188498	isHIV-_vs_is1year	88	B Cell	FALSE	3.97125
hsa04914	Progesterone-mediated oocyte maturation	0.000106966	0.0234255	isHIV-_vs_is1year	58	B Cell	TRUE	3.75393
hsa05222	Small cell lung cancer	0.00012438	0.0272391	isHIV-_vs_is1year	66	B Cell	TRUE	3.6031
hsa04810	Regulation of actin cytoskeleton	0.000189015	0.0413943	isHIV-_vs_is1year	138	B Cell	TRUE	3.18461
hsa05166	Human T-cell leukemia virus 1 infection	0.000216525	0.0474189	isHIV-_vs_is1year	137	B Cell	TRUE	3.04873
hsa05168	Herpes simplex virus 1 infection	1.78e-14	3.9e-12	isHIV-_vs_is1year	380	Dendritic Cell	FALSE	26.2705
hsa04390	Hippo signaling pathway	4.65e-07	0.000101862	isHIV-_vs_is1year	93	Dendritic Cell	FALSE	9.1919
hsa04917	Prolactin signaling pathway	1.59e-06	0.000349082	isHIV-_vs_is1year	49	Dendritic Cell	TRUE	7.9602
hsa04060	Cytokine-cytokine receptor interaction	2.47e-06	0.000539993	isHIV-_vs_is1year	88	Dendritic Cell	FALSE	7.52395
hsa04151	PI3K-Akt signaling pathway	3.95e-06	0.000865892	isHIV-_vs_is1year	204	Dendritic Cell	TRUE	7.05175
hsa04114	Oocyte meiosis	5.51e-06	0.00120561	isHIV-_vs_is1year	87	Dendritic Cell	TRUE	6.72077
hsa05010	Alzheimer disease	1.33e-05	0.00292234	isHIV-_vs_is1year	172	Dendritic Cell	TRUE	5.83537
hsa05226	Gastric cancer	2.07e-05	0.00453568	isHIV-_vs_is1year	78	Dendritic Cell	FALSE	5.39578
hsa05145	Toxoplasmosis	4.7e-05	0.010294	isHIV-_vs_is1year	76	Dendritic Cell	TRUE	4.57619
hsa04350	TGF-beta signaling pathway	6.57e-05	0.0143869	isHIV-_vs_is1year	51	Dendritic Cell	FALSE	4.24144
hsa04010	MAPK signaling pathway	0.000125722	0.0275331	isHIV-_vs_is1year	195	Dendritic Cell	FALSE	3.59236
hsa04024	cAMP signaling pathway	0.000130526	0.0285853	isHIV-_vs_is1year	93	Dendritic Cell	FALSE	3.55486
hsa05163	Human cytomegalovirus infection	0.000147739	0.0323549	isHIV-_vs_is1year	162	Dendritic Cell	TRUE	3.43099
hsa05160	Hepatitis C	0.000225441	0.0493717	isHIV-_vs_is1year	108	Dendritic Cell	TRUE	3.00838
hsa05168	Herpes simplex virus 1 infection	2.32e-23	5.11e-21	isHIV-_vs_is1year	380	Cytotoxic T Cell	TRUE	46.7234
hsa05222	Small cell lung cancer	2.04e-09	4.49e-07	isHIV-_vs_is1year	66	Cytotoxic T Cell	FALSE	14.6153
hsa04060	Cytokine-cytokine receptor interaction	5.72e-07	0.000125787	isHIV-_vs_is1year	88	Cytotoxic T Cell	FALSE	8.98092
hsa04010	MAPK signaling pathway	6.61e-06	0.00145343	isHIV-_vs_is1year	195	Cytotoxic T Cell	FALSE	6.53383
hsa05205	Proteoglycans in cancer	8.12e-06	0.00178639	isHIV-_vs_is1year	128	Cytotoxic T Cell	TRUE	6.32756
hsa04070	Phosphatidylinositol signaling system	1.11e-05	0.00244533	isHIV-_vs_is1year	66	Cytotoxic T Cell	TRUE	6.01358
hsa04360	Axon guidance	1.19e-05	0.00261597	isHIV-_vs_is1year	97	Cytotoxic T Cell	TRUE	5.94612
hsa04380	Osteoclast differentiation	1.9e-05	0.00417866	isHIV-_vs_is1year	105	Cytotoxic T Cell	FALSE	5.47777
hsa04110	Cell cycle	4.4e-05	0.00968085	isHIV-_vs_is1year	106	Cytotoxic T Cell	FALSE	4.63761
hsa04919	Thyroid hormone signaling pathway	6.1e-05	0.0134156	isHIV-_vs_is1year	91	Cytotoxic T Cell	TRUE	4.31134
hsa04115	p53 signaling pathway	0.000153081	0.0336779	isHIV-_vs_is1year	62	Cytotoxic T Cell	TRUE	3.39091
