# Supplementary material for: Executable models of immune signaling pathways in HIV-associated atherosclerosis
Source: NPJ Syst Biol Appl. 2022 Sep 21;8:35. doi: 10.1038/s41540-022-00246-5 (PMC9492768; doi:10.1038/s41540-022-00246-5)
Supplement: Supplementary file 7 — Supplementary Table 6 [file 41540_2022_246_MOESM7_ESM.xlsx]

## Sheet: supplementary_table_6
Kazer subpops	HIV/AS subpops	Number of Kazer significant pathways	Number of HIV/AS significant pathways	Number of intersecting significant pathways	Kazer significant pathways	HIV/AS significant pathways	Intersecting significant pathways	Kazer significant pathIDs	HIV/AS significant pathIDs	Intersecting significant pathIDs	Only significant in HIV/AS
Plasmablast	['B cells naive - 2', 'B cells naive - 1']	9	18	3	{'Human papillomavirus infection', 'MAPK signaling pathway', 'Signaling pathways regulating pluripotency of stem cells', 'Shigellosis', 'Wnt signaling pathway', 'Alzheimer disease', 'JAK-STAT signaling pathway', 'Herpes simplex virus 1 infection', 'Protein processing in endoplasmic reticulum'}	{'Apelin signaling pathway', 'Phosphatidylinositol signaling system', 'Adrenergic signaling in cardiomyocytes', 'Tuberculosis', 'Adipocytokine signaling pathway', 'Cellular senescence', 'MAPK signaling pathway', 'Longevity regulating pathway - multiple species', 'Ras signaling pathway', 'Cushing syndrome', 'Human T-cell leukemia virus 1 infection', 'Salmonella infection', 'Alzheimer disease', 'He…	{'Alzheimer disease', 'MAPK signaling pathway', 'Herpes simplex virus 1 infection'}	{'hsa04630', 'hsa05131', 'hsa04550', 'hsa05010', 'hsa04010', 'hsa04141', 'hsa05165', 'hsa05168', 'hsa04310'}	{'hsa05132', 'hsa05152', 'hsa05010', 'hsa05163', 'hsa04014', 'hsa04371', 'hsa04070', 'hsa04010', 'hsa04213', 'hsa04625', 'hsa04810', 'hsa04261', 'hsa04151', 'hsa05168', 'hsa04934', 'hsa04218', 'hsa05166', 'hsa04920'}	{'hsa04010', 'hsa05168', 'hsa05010'}	{'Apelin signaling pathway', 'Adrenergic signaling in cardiomyocytes', 'Tuberculosis', 'Adipocytokine signaling pathway', 'Cellular senescence', 'Longevity regulating pathway - multiple species', 'Ras signaling pathway', 'Regulation of actin cytoskeleton', 'Cushing syndrome', 'Human T-cell leukemia virus 1 infection', 'Salmonella infection', 'PI3K-Akt signaling pathway', 'Phosphatidylinositol sig…
T Cell	['T cells CD4 - 1', 'T cells CD8/CD4/CD4 naive', 'T cells naive', 'T cells CD4 memory resting/ T cells CD8']	10	21	5	{'Hippo signaling pathway', 'Hepatitis C', 'Fluid shear stress and atherosclerosis', 'beta-Alanine metabolism', 'mTOR signaling pathway', 'Cytokine-cytokine receptor interaction', 'MAPK signaling pathway', 'Axon guidance', 'Small cell lung cancer', 'Herpes simplex virus 1 infection'}	{'Osteoclast differentiation', 'MAPK signaling pathway', 'PD-L1 expression and PD-1 checkpoint pathway in cancer', 'Salmonella infection', 'Alzheimer disease', 'PI3K-Akt signaling pathway', 'Pancreatic cancer', 'Human immunodeficiency virus 1 infection', 'Cellular senescence', 'Shigellosis', 'Chemokine signaling pathway', 'Regulation of actin cytoskeleton', 'Proteoglycans in cancer', 'Hippo signa…	{'Hippo signaling pathway', 'mTOR signaling pathway', 'Cytokine-cytokine receptor interaction', 'MAPK signaling pathway', 'Herpes simplex virus 1 infection'}	{'hsa05418', 'hsa04060', 'hsa04390', 'hsa05160', 'hsa00410', 'hsa04010', 'hsa04150', 'hsa04360', 'hsa05168', 'hsa05222'}	{'hsa05131', 'hsa04114', 'hsa05205', 'hsa04380', 'hsa04062', 'hsa04934', 'hsa04110', 'hsa05170', 'hsa05235', 'hsa05010', 'hsa04010', 'hsa04810', 'hsa04151', 'hsa04218', 'hsa05132', 'hsa05212', 'hsa04060', 'hsa04390', 'hsa04150', 'hsa05168', 'hsa05321'}	{'hsa04060', 'hsa04390', 'hsa04010', 'hsa05168', 'hsa04150'}	{'Inflammatory bowel disease', 'Osteoclast differentiation', 'Human immunodeficiency virus 1 infection', 'Chemokine signaling pathway', 'Cellular senescence', 'Cell cycle', 'PD-L1 expression and PD-1 checkpoint pathway in cancer', 'Shigellosis', 'Oocyte meiosis', 'Cushing syndrome', 'Salmonella infection', 'Alzheimer disease', 'PI3K-Akt signaling pathway', 'Regulation of actin cytoskeleton', 'Pro…
Dendritic Cell	[]	14	0	0	{'Hippo signaling pathway', 'cAMP signaling pathway', 'Hepatitis C', 'Prolactin signaling pathway', 'Toxoplasmosis', 'TGF-beta signaling pathway', 'MAPK signaling pathway', 'Cytokine-cytokine receptor interaction', 'Oocyte meiosis', 'Alzheimer disease', 'PI3K-Akt signaling pathway', 'Human cytomegalovirus infection', 'Herpes simplex virus 1 infection', 'Gastric cancer'}	set()	set()	{'hsa04917', 'hsa05226', 'hsa05010', 'hsa05160', 'hsa05163', 'hsa04060', 'hsa04390', 'hsa04024', 'hsa04010', 'hsa05145', 'hsa04114', 'hsa04151', 'hsa05168', 'hsa04350'}	set()	set()	set()
Cytotoxic T Cell	['T cells CD8 - 1', 'T cells CD8/CD4/CD4 naive', 'T cells CD8 naive/T cells CD8/ RBCs', 'T cells CD8 - 2', 'T cells CD8 - 3', 'T cells CD8 - 4', 'T cells CD8/NK cells resting']	10	41	7	{'Osteoclast differentiation', 'MAPK signaling pathway', 'Cytokine-cytokine receptor interaction', 'Axon guidance', 'Cell cycle', 'Small cell lung cancer', 'Phosphatidylinositol signaling system', 'Herpes simplex virus 1 infection', 'Proteoglycans in cancer', 'p53 signaling pathway'}	{'Insulin resistance', 'Hepatitis C', 'Tuberculosis', 'MAPK signaling pathway', 'Growth hormone synthesis, secretion and action', 'Axon guidance', 'PD-L1 expression and PD-1 checkpoint pathway in cancer', 'Salmonella infection', 'PI3K-Akt signaling pathway', 'Human immunodeficiency virus 1 infection', 'Epstein-Barr virus infection', 'Non-alcoholic fatty liver disease', 'Non-small cell lung cancer…	{'MAPK signaling pathway', 'Cytokine-cytokine receptor interaction', 'Axon guidance', 'Cell cycle', 'Small cell lung cancer', 'Herpes simplex virus 1 infection', 'Proteoglycans in cancer'}	{'hsa04380', 'hsa04115', 'hsa04060', 'hsa05222', 'hsa04070', 'hsa04010', 'hsa05168', 'hsa04360', 'hsa05205', 'hsa04110'}	{'hsa05130', 'hsa05131', 'hsa05160', 'hsa04064', 'hsa04014', 'hsa04931', 'hsa04114', 'hsa05205', 'hsa00051', 'hsa05224', 'hsa00564', 'hsa05169', 'hsa04062', 'hsa04934', 'hsa05166', 'hsa04350', 'hsa05170', 'hsa04110', 'hsa05142', 'hsa05235', 'hsa04010', 'hsa04810', 'hsa04261', 'hsa04360', 'hsa04151', 'hsa04932', 'hsa04662', 'hsa05132', 'hsa04630', 'hsa05152', 'hsa05223', 'hsa04060', 'hsa05163', 'h…	{'hsa04060', 'hsa04010', 'hsa04110', 'hsa05168', 'hsa04360', 'hsa05205', 'hsa05222'}	{'Insulin resistance', 'Hepatitis C', 'Tuberculosis', 'Growth hormone synthesis, secretion and action', 'PD-L1 expression and PD-1 checkpoint pathway in cancer', 'Salmonella infection', 'PI3K-Akt signaling pathway', 'Human immunodeficiency virus 1 infection', 'Epstein-Barr virus infection', 'Non-alcoholic fatty liver disease', 'Non-small cell lung cancer', 'Shigellosis', 'Chemokine signaling path…
Monocyte	['Monocytes']	19	7	5	{'Hepatitis C', 'Tuberculosis', 'MAPK signaling pathway', 'Melanoma', 'Alzheimer disease', 'PI3K-Akt signaling pathway', 'cGMP-PKG signaling pathway', 'Cellular senescence', 'JAK-STAT signaling pathway', 'Human cytomegalovirus infection', 'C-type lectin receptor signaling pathway', 'Hippo signaling pathway', 'TGF-beta signaling pathway', 'Cell cycle', 'cAMP signaling pathway', 'mTOR signaling pat…	{'Cellular senescence', 'Cushing syndrome', 'Alzheimer disease', 'Endocrine resistance', 'PI3K-Akt signaling pathway', 'Herpes simplex virus 1 infection', 'Proteoglycans in cancer'}	{'Cellular senescence', 'Cushing syndrome', 'Alzheimer disease', 'PI3K-Akt signaling pathway', 'Herpes simplex virus 1 infection'}	{'hsa05160', 'hsa04024', 'hsa04934', 'hsa04110', 'hsa04350', 'hsa04550', 'hsa05010', 'hsa04010', 'hsa04151', 'hsa04218', 'hsa05218', 'hsa04630', 'hsa05152', 'hsa05163', 'hsa04022', 'hsa04390', 'hsa04625', 'hsa04150', 'hsa05168'}	{'hsa01522', 'hsa05010', 'hsa05168', 'hsa04151', 'hsa05205', 'hsa04934', 'hsa04218'}	{'hsa05010', 'hsa04934', 'hsa05168', 'hsa04151', 'hsa04218'}	{'Endocrine resistance', 'Proteoglycans in cancer'}
B Cell	['B cells naive - 2', 'B cells naive - 1', 'B cells memory']	19	26	9	{'MAPK signaling pathway', 'Axon guidance', 'Salmonella infection', 'Alzheimer disease', 'PI3K-Akt signaling pathway', 'Human immunodeficiency virus 1 infection', 'Cellular senescence', 'Shigellosis', 'Regulation of actin cytoskeleton', 'Proteoglycans in cancer', 'Cytokine-cytokine receptor interaction', 'Cell cycle', 'Small cell lung cancer', 'Human papillomavirus infection', 'mTOR signaling pat…	{'Apelin signaling pathway', 'Tuberculosis', 'MAPK signaling pathway', 'Growth hormone synthesis, secretion and action', 'Longevity regulating pathway - multiple species', 'Salmonella infection', 'Alzheimer disease', 'PI3K-Akt signaling pathway', 'Cellular senescence', 'Non-alcoholic fatty liver disease', 'Tight junction', 'Regulation of actin cytoskeleton', 'Human cytomegalovirus infection', 'C-…	{'MAPK signaling pathway', 'Cellular senescence', 'Human T-cell leukemia virus 1 infection', 'Salmonella infection', 'Alzheimer disease', 'PI3K-Akt signaling pathway', 'Regulation of actin cytoskeleton', 'Herpes simplex virus 1 infection', 'Proteoglycans in cancer'}	{'hsa05131', 'hsa04114', 'hsa04910', 'hsa05205', 'hsa05165', 'hsa05166', 'hsa04110', 'hsa05170', 'hsa05010', 'hsa04010', 'hsa04810', 'hsa04151', 'hsa04360', 'hsa04218', 'hsa05132', 'hsa04060', 'hsa04150', 'hsa05168', 'hsa05222'}	{'hsa04014', 'hsa04070', 'hsa04530', 'hsa05205', 'hsa04920', 'hsa04024', 'hsa04934', 'hsa05166', 'hsa05010', 'hsa04371', 'hsa04010', 'hsa04213', 'hsa04810', 'hsa04261', 'hsa04151', 'hsa04921', 'hsa04932', 'hsa04218', 'hsa05132', 'hsa05152', 'hsa05163', 'hsa04935', 'hsa04625', 'hsa05168', 'hsa04066', 'hsa04510'}	{'hsa05132', 'hsa05010', 'hsa04010', 'hsa04810', 'hsa05168', 'hsa04151', 'hsa05205', 'hsa04218', 'hsa05166'}	{'cAMP signaling pathway', 'Apelin signaling pathway', 'Phosphatidylinositol signaling system', 'Adrenergic signaling in cardiomyocytes', 'Tuberculosis', 'Adipocytokine signaling pathway', 'HIF-1 signaling pathway', 'Growth hormone synthesis, secretion and action', 'Longevity regulating pathway - multiple species', 'Non-alcoholic fatty liver disease', 'Ras signaling pathway', 'Cushing syndrome', …
Natural Killer Cell	['T cells CD8/NK cells resting', 'NK cells resting', 'NK cells activated']	9	40	4	{'Vascular smooth muscle contraction', 'Prolactin signaling pathway', 'mTOR signaling pathway', 'MAPK signaling pathway', 'Cytokine-cytokine receptor interaction', 'Axon guidance', 'Small cell lung cancer', 'Human cytomegalovirus infection', 'Herpes simplex virus 1 infection'}	{'Insulin resistance', 'Apelin signaling pathway', 'Tuberculosis', 'Relaxin signaling pathway', 'MAPK signaling pathway', 'Axon guidance', 'Growth hormone synthesis, secretion and action', 'Natural killer cell mediated cytotoxicity', 'Longevity regulating pathway - multiple species', 'Thyroid hormone signaling pathway', 'Glioma', 'Salmonella infection', 'Fatty acid degradation', 'PI3K-Akt signali…	{'MAPK signaling pathway', 'Axon guidance', 'Herpes simplex virus 1 infection', 'Human cytomegalovirus infection'}	{'hsa04917', 'hsa04270', 'hsa05163', 'hsa04060', 'hsa04010', 'hsa04150', 'hsa04360', 'hsa05168', 'hsa05222'}	{'hsa05130', 'hsa05214', 'hsa05131', 'hsa04014', 'hsa04070', 'hsa04931', 'hsa04114', 'hsa05205', 'hsa00051', 'hsa05224', 'hsa04926', 'hsa00564', 'hsa05169', 'hsa05166', 'hsa04110', 'hsa04350', 'hsa05170', 'hsa04722', 'hsa04371', 'hsa04010', 'hsa04213', 'hsa04810', 'hsa04360', 'hsa04151', 'hsa05167', 'hsa05225', 'hsa04650', 'hsa04662', 'hsa05132', 'hsa04630', 'hsa05152', 'hsa05163', 'hsa04390', 'h…	{'hsa05163', 'hsa05168', 'hsa04360', 'hsa04010'}	{'Insulin resistance', 'Apelin signaling pathway', 'Tuberculosis', 'Relaxin signaling pathway', 'Growth hormone synthesis, secretion and action', 'Natural killer cell mediated cytotoxicity', 'Longevity regulating pathway - multiple species', 'Thyroid hormone signaling pathway', 'Glioma', 'Salmonella infection', 'Fatty acid degradation', 'PI3K-Akt signaling pathway', 'Human immunodeficiency virus …
